# Supplementary material for: Investigating the relationship between depression and breast cancer: observational and genetic analyses
Source: BMC Med. 2023 May 4;21:170. doi: 10.1186/s12916-023-02876-w (PMC10161423; doi:10.1186/s12916-023-02876-w)
Supplement: Supplementary file 3 — Additional file 3: Table S1. Depression IVs. Table S2. Summary of GWAS data. Table S3. Baseline characteristics of UK Biobank participants. Tables S4-S5. Annotation of CPASSOC-identified SNPs. Tables S6-S7. 99% credible sets of CPASSOC-identified SNPs. Table S8. Results from colocalization analysis for CPASSOC-identified SNPs. Table S9. TWAS significant gene-tissue pairs for depression, overall BC, and subtype-specific BC. [file 12916_2023_2876_MOESM3_ESM.xlsx]

## Sheet: Table S1
Table S1. Characteristics of GWAS-identified depression-associated genetic instruments.
SNP	Chromosome	Position	Depression						Overall breast cancer						F-statistic	Pleiotropic traits
			Effect allele	Other allele	Effect allele frequency	Beta	Standard error	P-value	Effect allele	Other allele	Effect allele frequency	Beta	Standard error	P-value
rs1002656	1	37192741	T	C	0.7033	-0.0266	0.0038	3.74e-12	T	C	0.702079	-0.014643	0.00717929	0.0413881	147.748	-
rs10789214	1	67146817	T	C	0.5661	0.0193	0.0035	4.44e-08	T	C	0.570647	0.0151201	0.00610196	0.0132154	91.5478	-
rs10890020	1	73668836	A	G	0.5156	-0.0277	0.0035	4.03e-15	G	A	0.498835	0.00225153	0.0061234	0.713102	191.785	-
rs10913112	1	175913828	T	C	0.3767	-0.0264	0.0036	3.4e-13	T	C	0.369004	-0.00444115	0.0062863	0.479889	163.762	-
rs113188507	1	80809636	A	G	0.2838	0.0221	0.0039	1.87e-08	A	G	0.276767	-0.00153371	0.00711352	0.829295	99.3319	-
rs11579246	1	50559162	A	G	0.9067	0.0381	0.0061	5.71e-10	G	A	0.101462	-0.0014203	0.00991167	0.886057	122.878	-
rs1466887	1	37709328	T	C	0.5511	-0.0199	0.0036	4.12e-08	T	C	0.55387	0.00519433	0.0061126	0.39545	98.0262	-
rs169235	1	181740924	A	G	0.753	-0.0229	0.0041	2.98e-08	G	A	0.247929	-0.00834249	0.0069461	0.229738	97.593	-
rs17641524	1	197704717	T	C	0.2091	-0.032	0.0043	1.52e-13	T	C	0.20011	0.00187845	0.00779819	0.809646	169.47	Educational attainment, primary biliary cholangitis
rs1890946	1	52342427	T	C	0.4671	-0.0235	0.0035	2.68e-11	C	T	0.533	0.0057962	0.00599616	0.333718	137.557	Mean platelet volume
rs2568958	1	72765116	A	G	0.6156	0.0373	0.0036	8.47e-25	A	G	0.622533	-0.0142891	0.00615714	0.0203008	329.577	Body mass index, body weight, obesity
rs301799	1	8489302	T	C	0.5694	-0.025	0.0035	1.36e-12	T	C	0.562335	-0.0107659	0.00626904	0.085921	153.347	Thyroid peroxidase antibody positivity
rs72710803	1	177428018	A	C	0.9121	-0.041	0.0062	5.29e-11	C	A	0.0890294	-0.00400731	0.0109108	0.71341	134.861	-
rs12052908	2	22503044	A	T	0.5325	-0.022	0.0035	4.44e-10	T	A	0.476246	-0.00434152	0.00628407	0.489643	120.565	-
rs1226412	2	157111313	T	C	0.7917	0.0256	0.0043	3.46e-09	T	C	0.795651	-0.00206	0.0075112	0.783887	108.142	-
rs1568452	2	58012833	T	C	0.3851	0.0248	0.0036	8.12e-12	T	C	0.385266	-0.00696688	0.00614042	0.256546	145.74	-
rs62188629	2	208044470	A	G	0.3136	0.0236	0.0038	7.13e-10	A	G	0.326249	-0.00662477	0.00651917	0.309535	119.964	-
rs7585722	2	86819128	T	C	0.8458	-0.0269	0.0048	2.68e-08	C	T	0.159083	-0.00165958	0.00859282	0.846853	94.4299	-
rs1095626	3	157977962	T	C	0.5799	-0.0264	0.0035	7.13e-14	C	T	0.423617	0.0183197	0.00607239	0.00255389	169.915	-
rs13084037	3	49214066	A	G	0.774	-0.0245	0.0042	7.08e-09	A	G	0.767268	-0.0165127	0.00725583	0.0228588	105.062	-
rs141954845	3	61192911	A	G	0.388	0.0229	0.0037	8.15e-10	A	G	0.406923	-0.00404357	0.00622626	0.516055	124.604	-
rs4346585	3	44736493	T	C	0.696	-0.0236	0.0038	7.13e-10	C	T	0.317065	-0.0132731	0.00648512	0.0406877	117.918	-
rs6783233	3	117509984	T	C	0.2833	0.0218	0.0039	2.9e-08	T	C	0.277838	0.00053861	0.00677633	0.936648	96.5499	-
rs7624336	3	53244151	T	G	0.2087	0.0238	0.0043	3.96e-08	T	G	0.200848	0.0139898	0.00777779	0.0720694	93.5987	-
rs34937911	4	42110353	T	C	0.8838	0.0304	0.0055	4.13e-08	C	T	0.115185	-0.00642853	0.00988288	0.515388	94.9644	-
rs35553410	4	131237381	T	C	0.7462	-0.0244	0.004	1.42e-09	C	T	0.250557	0.00186794	0.00713847	0.793574	112.822	-
rs45510091	4	123186393	A	G	0.9472	0.0448	0.008	1.83e-08	G	A	0.0524486	0.00334565	0.0138326	0.808883	100.436	-
rs7659414	4	177350956	A	C	0.5782	-0.0201	0.0035	1.2e-08	C	A	0.414556	0.0012667	0.00629623	0.840555	98.5901	-
rs7685686	4	3207142	A	G	0.5753	0.0202	0.0036	2.57e-08	G	A	0.430285	-0.00754694	0.00608483	0.214869	99.7555	-
rs10061069	5	93071630	C	G	0.2212	-0.0275	0.0042	8.15e-11	C	G	0.210097	-0.00391235	0.00751879	0.602824	130.365	-
rs11135349	5	164523472	A	C	0.4713	-0.0295	0.0035	6.04e-17	C	A	0.533965	-0.00853543	0.00621862	0.16989	217.025	-
rs30266	5	103972357	A	G	0.3296	0.0308	0.0037	1.45e-16	A	G	0.328309	0.0108737	0.00642062	0.0903497	209.786	-
rs3099439	5	87545318	T	C	0.5288	-0.0276	0.0035	5.05e-15	T	C	0.528072	-0.00376008	0.00601943	0.532196	189.955	-
rs60157091	5	61509655	T	C	0.515	0.02	0.0035	1.42e-08	T	C	0.520809	-0.00306505	0.00636436	0.630093	99.9693	-
rs1933802	6	105365891	C	G	0.4536	-0.0223	0.0035	2.57e-10	G	C	0.547287	-0.0027929	0.00600039	0.641606	123.331	-
rs200949	6	27835435	A	G	0.8744	0.048	0.0053	2.53e-19	G	A	0.116872	-0.032976	0.00996228	0.000932666	253.264	-
rs2029865	6	165121844	A	T	0.4534	-0.0201	0.0035	1.2e-08	A	T	0.465431	-0.0127629	0.00601832	0.0339492	100.185	-
rs2876520	6	142996618	C	G	0.5271	-0.023	0.0036	2.29e-10	G	C	0.480492	-0.00677804	0.00651686	0.298304	131.948	-
rs725616	6	147950422	T	C	0.3644	0.0204	0.0036	1.87e-08	C	T	0.636026	-0.00438852	0.00630149	0.486162	96.4445	-
rs7758630	6	101387304	A	T	0.4051	-0.0225	0.0036	5.56e-10	A	T	0.39929	0.00646527	0.00621539	0.298245	122.081	-
rs9363467	6	66565703	T	C	0.6035	0.0237	0.0036	6.44e-11	C	T	0.384654	-0.0119557	0.00615398	0.052045	134.495	-
rs16887442	7	82936909	T	C	0.4347	0.0203	0.0035	8.62e-09	C	T	0.565181	-0.0110353	0.00604305	0.0678322	101.326	-
rs2043539	7	12253880	A	G	0.4177	0.0273	0.0035	9.89e-15	A	G	0.41097	0.000906816	0.00607345	0.88131	181.412	-
rs2247523	7	82454404	C	G	0.5319	-0.0207	0.0035	4.38e-09	G	C	0.460569	0.00558208	0.00622057	0.369528	106.751	-
rs3823624	7	2110346	T	C	0.8067	0.0272	0.0045	1.99e-09	C	T	0.204512	-0.00671121	0.00752541	0.372496	115.439	Sleep duration
rs58104186	7	109099919	A	G	0.4689	0.0237	0.0035	1.82e-11	A	G	0.470993	-0.00415983	0.00608036	0.493886	139.973	-
rs7807677	7	117502574	T	C	0.5505	0.0237	0.0035	1.82e-11	T	C	0.566638	0.0015669	0.0061565	0.799101	139.083	-
rs67436663	8	71347626	C	G	0.2402	-0.0259	0.0042	9.37e-10	C	G	0.248357	-0.000463652	0.00707005	0.947712	122.504	-
rs7837935	8	65562019	T	G	0.1522	-0.0292	0.0049	3.34e-09	G	T	0.858869	0.0106896	0.00878226	0.223533	110.088	-
rs10817969	9	119731045	T	G	0.7173	0.0261	0.0039	3.11e-11	G	T	0.282528	-0.00246164	0.00678256	0.716652	138.229	-
rs1354115	9	2983774	A	C	0.6243	0.021	0.0036	7.08e-09	A	C	0.613963	0.00100237	0.00666806	0.880509	103.498	-
rs1982277	9	11513019	T	C	0.7594	0.0279	0.0041	1.45e-11	C	T	0.23913	-0.000354302	0.00730797	0.961332	142.321	-
rs263645	9	17016503	A	T	0.5438	0.0221	0.0035	3.7e-10	T	A	0.457349	-0.00924942	0.00600464	0.123468	121.243	-
rs2670139	9	126634255	T	C	0.7609	-0.0266	0.0041	1.21e-10	C	T	0.256705	0.0175379	0.00690567	0.0110965	128.811	-
rs34653192	9	31124452	C	G	0.3196	-0.0229	0.0038	2.23e-09	C	G	0.318303	-0.0061782	0.00706507	0.381862	114.107	-
rs3793577	9	23737627	A	G	0.4665	-0.0229	0.0035	8.41e-11	G	A	0.527862	0.00464964	0.00656979	0.479113	130.599	-
rs59283172	9	25232978	A	G	0.1069	-0.0329	0.0057	1.02e-08	A	G	0.102986	0.00294522	0.00995544	0.767352	103.402	-
rs7030813	9	36999369	T	C	0.3736	0.0253	0.0036	3.07e-12	T	C	0.384795	-0.0153835	0.00664781	0.0206637	149.9	-
rs913930	9	120484009	A	G	0.6433	-0.0208	0.0037	2.42e-08	A	G	0.654556	-0.00572807	0.00656861	0.383189	99.3346	-
rs1021363	10	106610839	A	G	0.3547	0.0303	0.0037	4.41e-16	G	A	0.654215	-0.00311813	0.00629506	0.620368	210.311	Gastroesophageal reflux disease
rs997934	10	1795194	T	C	0.3795	0.0198	0.0036	4.81e-08	C	T	0.615248	0.00762275	0.00679572	0.26199	92.3709	-
rs1448938	11	30892824	A	G	0.4171	0.0214	0.0035	1.3e-09	G	A	0.583848	-0.00352075	0.00638835	0.581552	111.411	Gut microbiome composition
rs198457	11	61471678	T	C	0.1925	-0.0292	0.0046	2.99e-10	T	C	0.183046	-0.00740104	0.00806496	0.358787	132.625	-
rs2187490	11	118713180	T	G	0.9106	-0.0338	0.0061	3.82e-08	G	T	0.0826953	0.0268216	0.0109848	0.014618	93.0573	-
rs2509805	11	57650796	T	C	0.3209	0.022	0.0038	9.17e-09	C	T	0.687537	-0.0162437	0.00662157	0.014161	105.539	-
rs57344483	11	127022560	A	G	0.9259	-0.038	0.0068	1.82e-08	G	A	0.076804	0.012335	0.0114413	0.280986	99.1303	-
rs58621819	11	65314830	A	T	0.7903	-0.0245	0.0043	1.57e-08	T	A	0.201721	0.0212072	0.00770802	0.00593564	99.536	Heel bone mineral density
rs61902811	11	113370758	A	G	0.3682	-0.0257	0.0036	1.4e-12	A	G	0.362451	-0.00166684	0.00640415	0.794652	153.757	-
rs7117514	11	70544937	A	G	0.5417	-0.0204	0.0035	7.29e-09	G	A	0.46166	0.0110009	0.00619775	0.0759006	103.378	-
rs7932640	11	88744425	T	C	0.4417	0.0281	0.0035	1.62e-15	C	T	0.566201	0.00189084	0.00603867	0.754188	194.871	Asthma exacerbation measurement
rs10774600	12	110741356	T	C	0.1656	-0.0267	0.0048	3.39e-08	C	T	0.838785	0.0206278	0.00843635	0.0144808	98.563	-
rs3213572	12	121205078	A	G	0.4745	0.0217	0.0035	7.61e-10	A	G	0.479222	-0.00307243	0.00599332	0.608201	117.49	-
rs56314503	12	84465022	T	G	0.7487	-0.0254	0.004	2.95e-10	G	T	0.249935	0.0230329	0.00695724	0.000930822	121.463	-
rs78337797	12	23987925	T	G	0.8781	0.0306	0.0055	3.37e-08	G	T	0.117065	-0.00936439	0.00979249	0.33893	100.288	-
rs1343605	13	53647048	A	C	0.384	0.0313	0.0036	6.23e-18	C	A	0.618719	0.0175559	0.00637434	0.00588446	231.939	-
rs1409379	13	31907741	T	C	0.7641	0.0249	0.0041	1.67e-09	T	C	0.763214	0.0158551	0.00721567	0.0279975	111.827	-
rs4772087	13	99115041	T	C	0.3732	0.0227	0.0036	3.91e-10	T	C	0.367031	-0.0102124	0.00630898	0.10551	120.614	-
rs9545360	13	80826373	A	C	0.1807	-0.0271	0.0046	5.02e-09	A	C	0.178786	0.00421361	0.00804544	0.600469	108.794	-
rs9592461	13	66941792	A	G	0.4874	0.0216	0.0035	9.1e-10	G	A	0.507782	0.0048372	0.00608055	0.426311	116.639	-
rs10149470	14	104017953	A	G	0.4869	-0.0267	0.0035	3.72e-14	G	A	0.506936	0.0117289	0.00603576	0.051988	178.234	Intelligence, self reported educational attainment, cognitive ability
rs1045430	14	75130235	T	G	0.4792	-0.0253	0.0035	7.31e-13	G	T	0.520018	0.000360514	0.00607409	0.952671	159.86	-
rs1152578	14	64697037	T	C	0.4357	-0.0218	0.0035	6.36e-10	C	T	0.565291	0.000802322	0.00605501	0.894585	116.918	-
rs1956373	14	60141822	T	G	0.7436	-0.0226	0.004	2.06e-08	T	G	0.74629	5.68403e-05	0.00715329	0.99366	97.4384	-
rs61990288	14	42074726	A	G	0.5083	-0.026	0.0035	1.68e-13	A	G	0.501242	0.00250226	0.00609286	0.681301	169.077	-
rs34488670	15	47684936	T	C	0.7887	-0.0252	0.0043	6.03e-09	C	T	0.214787	0.00982325	0.00727684	0.177037	105.895	Smoking initiation
rs8037355	15	37643831	T	C	0.5556	-0.0233	0.0035	3.94e-11	T	C	0.557054	-0.00808692	0.00618741	0.191214	134.133	-
rs12923444	16	21639710	A	C	0.5625	-0.0214	0.0035	1.3e-09	C	A	0.433052	0.00125565	0.00624796	0.840722	112.771	-
rs56887639	16	13755530	A	G	0.7264	-0.0278	0.0039	1.51e-12	G	A	0.281326	0.00143113	0.0068281	0.833984	153.704	-
rs7193263	16	6315880	A	G	0.6679	-0.0239	0.0038	4.33e-10	A	G	0.657769	-0.00381369	0.00660963	0.563946	126.782	-
rs7198928	16	7666402	T	C	0.6159	0.0239	0.0036	4.45e-11	C	T	0.388162	0.00142047	0.00626265	0.820567	135.219	-
rs7200826	16	13066833	T	C	0.2551	0.028	0.004	3.74e-12	T	C	0.257545	0.00349619	0.00717946	0.626279	149.082	-
rs75581564	17	27363750	A	G	0.1165	0.0301	0.0054	3.17e-08	A	G	0.114598	-0.00155345	0.00973409	0.873205	93.3077	-
rs12966052	18	52751639	C	G	0.1805	-0.0314	0.0046	1.25e-11	C	G	0.1804	-0.00689401	0.00777683	0.375359	145.943	-
rs12967143	18	53099012	C	G	0.6984	-0.0312	0.0038	3.7e-16	C	G	0.703157	-0.000742768	0.00663667	0.910888	205.208	-
rs12967855	18	35138245	A	G	0.3295	0.0265	0.0037	1.18e-12	G	A	0.672684	-0.00927612	0.00665848	0.163581	155.257	Educational attainment
rs62091461	18	52488672	T	C	0.2274	-0.0254	0.0042	1.95e-09	T	C	0.230993	-0.00117188	0.00746251	0.875217	113.418	Body weight
rs7227069	18	50731802	A	G	0.4326	0.0238	0.0035	1.5e-11	A	G	0.43904	0.00556784	0.0060304	0.355853	139.13	-
rs7241572	18	77580712	A	G	0.201	0.028	0.0044	2.7e-10	A	G	0.188102	-0.00627824	0.00841669	0.455711	125.991	-
rs33431	19	30939989	T	C	0.6144	0.0198	0.0036	4.81e-08	T	C	0.617509	-0.00130099	0.00651267	0.841666	92.9331	-
rs12624433	20	44680853	A	G	0.2584	0.0233	0.004	7.44e-09	A	G	0.263327	-0.0147878	0.00700149	0.0346783	104.096	-
rs143186028	20	39997404	T	G	0.1778	0.0277	0.0046	2.29e-09	T	G	0.18022	0.0206632	0.00789497	0.00886368	112.237	-
rs5995992	22	41487218	T	C	0.7155	-0.0266	0.0039	1.3e-11	C	T	0.275168	0.000271898	0.00671471	0.9677	144.129	-
F-statistic was calculated using the following formulas: F=R^2 (n-2)⁄(1-R^2) and R^2=2×MAF×(1-MAF)×β^2, where F represents F-statistic, R^2 represents the phenotypic variance explained by a genetic instrument, N is the sample size, β is the estimated genetic association of SNP with the exposure, MAF is the minor allele frequency. SNP: single nucleotide polymorphisms.

## Sheet: Table S2
Table S2. Details on the characteristics of each included dataset in the genome-wide cross-trait analysis.
Phenotype	Data source	Total sample size	Reference genome	Imputation panel	Population	# SNPs
Depression	Howard, D.M., Adams, M.J., Clarke, TK. et al. Genome-wide meta-analysis of depression identifies 102 independent variants and highlights the importance of the prefrontal brain regions. Nat Neurosci 22, 343–352 (2019).	500,199 (excluding 23andMe)	GRCH37	1000G Phase 3/UK10K/ HRC panel	European	8.1M
Breast cancer (BC)	Zhang H. et al., Genome-wide association study identifies 32 novel breast cancer susceptibility loci from overall and subtype-specific analyses. Nat Genet, 2020.	247173	GRCH37	1000G Phase 3	European	10.8M
ER-positive breast cancer (ER+ BC)	Michailidou, K., Lindström, S., Dennis, J. et al. Association analysis identifies 65 new breast cancer risk loci. Natur, 2017	175475	GRCH37	1000G Phase 3	European	11.8M
ER-negative breast cancer (ER– BC)	Michailidou, K., Lindström, S., Dennis, J. et al. Association analysis identifies 65 new breast cancer risk loci. Natur, 2017	127442	GRCH37	1000G Phase 3	European	11.8M
SNP: single nucleotide polymorphisms; 1000 G: the 1000 Genomes Project; HRC: the Haplotype Reference Consortium; ER: estrogen receptor.

## Sheet: Table S3
Table S3. Baseline characteristics of UK Biobank participants by depression status at baseline.
Characteristics	All	With depression	Without depression
Total (N)	250294	2556	247738
Age at recruitment (years), mean ± SD	56.5 ± 8.0	55.3 ± 8.0	56.5 ± 8.0
Assessment center
England	220,775 (88.2%)	2,290 (89.6%)	218,485 (88.2%)
Scotland	18,854 (7.5%)	157 (6.1%)	18697 (7.6%)
Wales	10,665 (4.3%)	109 (4.3%)	10556 (4.3%)
Average total household income before tax
<£18,000	49,929 (24.2%)	1,030 (49.9%)	48,899 (23.9%)
£18,000 to £30,999	54,286 (26.3%)	510 (24.7%)	53,776 (26.3%)
£31,000 to £51,999	52,915 (25.6%)	333 (16.1%)	52,582 (25.7%)
£52,000 to £100,000	39,224 (19.0%)	174 (8.4%)	39,050 (19.1%)
>£100,000	10,103 (4.9%)	17 (0.8%)	10,086 (4.9%)
Townsend deprivation index at recruitment
<-2.00 (least deprived)	134,442 (53.8%)	941 (36.8%)	133,501 (54.0%)
–2.00 to 1.99 (average)	79,671 (31.9%)	821 (32.2%)	78,850 (31.9%)
≥2.00 (most deprived)	35,887 (14.4%)	792 (31.0%)	35,095 (14.2%)
Body mass index (BMI, kg/m2), mean ± SD	27.0 ± 5.2	29.4 ± 6.8	27.0 ± 5.1
Current tobacco smoking
No	227,647 (91.0%)	1,992 (78.1%)	225,655 (91.1%)
Yes, on most or all days	17,332 (6.9%)	480 (18.8%)	16,852 (6.8%)
Only occasionally	5,174 (2.1%)	80 (3.1%)	5,094 (2.1%)
Alcohol intake frequency
Daily or almost daily	41,861 (16.7%)	321 (12.6%)	41,540 (16.8%)
Three or four times a week	53,335 (21.3%)	299 (11.7%)	53,036 (21.4%)
Once or twice a week	66,010 (26.4%)	514 (20.2%)	65,496 (26.5%)
One to three times a month	32,866 (13.1%)	325 (12.8%)	32,541 (13.1%)
Special occasions only	35,736 (14.3%)	556 (22.8%)	35,180 (14.2%)
Never	20,328 (8.1%)	533 (20.9%)	19,795 (8.0%)
IPAQ activity group
Low	35,709 (18.4%)	530 (28.1%)	35,179 (18.5%)
Moderate	83,420 (43.0%)	745 (39.4%)	82,675 (43.1%)
Hight	74,718 (38.5%)	614 (32.5%)	74,104 (38.6%)
Sleep duration
Short (≤ 6h)	170,276 (68.5%)	1,252 (50.3%)	169,024 (68.7%)
Normal (7-8h)	58,668 (23.6%)	772 (30.9%)	57,896 (23.5%)
Long (≥ 9h)	19,710 (7.9%)	467 (18.8%)	19,243 (7.8%)
Education
College or University degree	76,894 (31.0%)	550 (21.7%)	76,344 (31.1%)
A levels/AS levels or equivalent	29,902 (12.0%)	284 (11.2%)	29,618 (12.1%)
O levels/GCSEs or equivalent	58,804 (23.7%)	570 (22.5%)	58,234 (23.7%)
CSEs or equivalent	13,379 (5.4%)	187 (7.4%)	13,192 (5.4%)
NVQ or HND or HNC or equivalent	10,868 (4.4%)	138 (5.4%)	10,730 (4s.4%)
Other professional qualifications (e.g., nursing, teaching)	13,992 (5.6%)	122 (4.8%)	13,870 (5.6%)
Prefer not to answer	2,111 (0.9%)	35 (1.4%)	2,076 (0.8%)
None of the above	42,424 (17.1%)	649 (25.6%)	41,775 (17.0%)
Family history of breast cancer
No	221,988 (88.7%)	2,298 (89.9%)	219,690 (88.7%)
Yes	28,306 (11.3%)	258 (10.1%)	28,048 (11.3%)
Number of live births plus number of stillbirths, mean ± SD	1.8 ± 1.2	1.9 ± 1.5	1.8 ± 1.2
Age at menarche, mean ± SD	12.6 ± 2.8	12.5 ± 3.2	12.6 ± 2.8
Menopause status
No	58,134 (23.2%)	547 (21.4%)	57,587 (23.3%)
Yes	152,289 (60.9%)	1,386 (54.3%)	150,903 (60.9%)
Not sure - had a hysterectomy	29,148 (11.7%)	477 (18.7%)	28,671 (11.6%)
Not sure - other reason	10,428 (4.2%)	137 (5.4%)	10,291 (4.2%)
Prefer not to answer	280 (0.1%)	8 (0.3%)	272 (0.1%)
Use of oral contraceptives
No	44,727 (17.9%)	527 (20.6%)	44,200 (17.8%)
Yes	205,045 (81.9%)	2,015 (78.9%)	203,030 (82.0%)
Do not know	255 (0.1%)	7 (0.3%)	248 (0.1%)
Prefer not to answer	249 (0.1%)	6 (0.2%)	243 (0.1%)
Hormone replacement therapy
No	151,931 (60.7%)	1,343 (52.6%)	150,588 (60.8%)
Yes	97,702 (39.0%)	1,198 (46.9%)	96,504 (39.0%)
Do not know	539 (0.2%)	10 (0.4%)	529 (0.2%)
Prefer not to answer	104 (0.0%)	4 (0.2%)	100 (0.0%)
Diagnosis of other mental health disorders (i.e., bipolar disorder, multiple personality disorder, and schizophrenia or psychosis)
No	248,630 (99.3%)	2,212 (86.5%)	246,418 (99.5%)
Yes	1,664 (0.7%)	344 (13.5%)	1,320 (0.5%)
Treatment/medication for antidepressants or antipsychotics
No	223,812 (89.4%)	907 (35.5%)	222,905 (90.0%)
Yes	26,482 (10.6%)	1,649 (64.5%)	24,833 (10.0%)
Baseline characteristics of UK Biobank participants were presented as mean ± standard deviation for continuous variables, and as frequencies for categorical variables. "Diagnosis of other mental health disorders" was labeled as “yes” if a subject had a diagnosis (either primary or secondary) of any of these following conditions (according to the ICD-10 codes: F30–manic episode, F31–bipolar affect…

## Sheet: Table S4
Table S4. Three-dimensional interacting genes of each CPASSOC-identified SNP, mapped by using 3DSNP.
Index SNP	Gene	Loop type	Loop start	Loop end	Distance	Cell type	Tissue
rs35400317	ABT1	Within loop	chr6:26300000-26400000	chr6:26500000-26600000	200000	LNCaP	Prostate
	ABT1	Within loop	chr6:26300000-26400000	chr6:26500000-26600000	200000	PC3	Prostate
	BTN1A1	Within loop	chr6:26300000-26400000	chr6:26500000-26600000	200000	LNCaP	Prostate
	BTN1A1	Within loop	chr6:26300000-26400000	chr6:26500000-26600000	200000	PC3	Prostate
	BTN2A1	Within loop	chr6:26300000-26400000	chr6:26500000-26600000	200000	LNCaP	Prostate
	BTN2A1	Within loop	chr6:26300000-26400000	chr6:26500000-26600000	200000	PC3	Prostate
	BTN2A2	Within loop	chr6:26300000-26400000	chr6:26500000-26600000	200000	LNCaP	Prostate
	BTN2A2	Within loop	chr6:26300000-26400000	chr6:26500000-26600000	200000	PC3	Prostate
	BTN2A3P	Within loop	chr6:26300000-26400000	chr6:26500000-26600000	200000	LNCaP	Prostate
	BTN2A3P	Within loop	chr6:26300000-26400000	chr6:26500000-26600000	200000	PC3	Prostate
	BTN3A1	Within loop	chr6:26300000-26400000	chr6:26500000-26600000	200000	LNCaP	Prostate
	BTN3A1	Within loop	chr6:26300000-26400000	chr6:26500000-26600000	200000	PC3	Prostate
	BTN3A2	Within loop	chr6:26300000-26400000	chr6:26500000-26600000	200000	LNCaP	Prostate
	BTN3A2	Within loop	chr6:26300000-26400000	chr6:26500000-26600000	200000	PC3	Prostate
	BTN3A3	Within loop	chr6:26300000-26400000	chr6:26500000-26600000	200000	LNCaP	Prostate
	BTN3A3	Within loop	chr6:26300000-26400000	chr6:26500000-26600000	200000	PC3	Prostate
	HCG11	Within loop	chr6:26300000-26400000	chr6:26500000-26600000	200000	LNCaP	Prostate
	HCG11	Within loop	chr6:26300000-26400000	chr6:26500000-26600000	200000	PC3	Prostate
	HMGN4	Within loop	chr6:26300000-26400000	chr6:26500000-26600000	200000	LNCaP	Prostate
	HMGN4	Within loop	chr6:26300000-26400000	chr6:26500000-26600000	200000	PC3	Prostate
	LOC100507173	Anchor to anchor	chr6:26500000-26600000	chr6:27600000-27700000	1100000	PC3
	LOC285819	Within loop	chr6:26300000-26400000	chr6:26500000-26600000	200000	LNCaP	Prostate
	LOC285819	Within loop	chr6:26300000-26400000	chr6:26500000-26600000	200000	PC3	Prostate
rs35768595	HIST1H1B	Anchor to anchor	chr6:27100000-27200000	chr6:27800000-27900000	700000	LNCaP	Prostate
	HIST1H1B	Anchor to anchor	chr6:27100000-27200000	chr6:27800000-27900000	700000	PrEC	Prostate
	HIST1H1E	Anchor to anchor	chr6:26100000-26200000	chr6:27100000-27200000	1000000	LNCaP	Prostate
	HIST1H1T	Anchor to anchor	chr6:26100000-26200000	chr6:27100000-27200000	1000000	LNCaP	Prostate
	HIST1H2AC	Anchor to anchor	chr6:26100000-26200000	chr6:27100000-27200000	1000000	LNCaP	Prostate
	HIST1H2AD	Anchor to anchor	chr6:26100000-26200000	chr6:27100000-27200000	1000000	LNCaP	Prostate
	HIST1H2AI	Anchor to anchor	chr6:27100000-27200000	chr6:27700000-27800000	600000	LNCaP	Prostate
	HIST1H2AI	Anchor to anchor	chr6:27100000-27200000	chr6:27700000-27800000	600000	PC3	Prostate
	HIST1H2AI	Anchor to anchor	chr6:27100000-27200000	chr6:27700000-27800000	600000	PrEC	Prostate
	HIST1H2AJ	Anchor to anchor	chr6:27100000-27200000	chr6:27700000-27800000	600000	LNCaP	Prostate
	HIST1H2AJ	Anchor to anchor	chr6:27100000-27200000	chr6:27700000-27800000	600000	PC3	Prostate
	HIST1H2AJ	Anchor to anchor	chr6:27100000-27200000	chr6:27700000-27800000	600000	PrEC	Prostate
	HIST1H2AK	Anchor to anchor	chr6:27100000-27200000	chr6:27800000-27900000	700000	LNCaP	Prostate
	HIST1H2AK	Anchor to anchor	chr6:27100000-27200000	chr6:27800000-27900000	700000	PrEC	Prostate
	HIST1H2AL	Anchor to anchor	chr6:27100000-27200000	chr6:27800000-27900000	700000	LNCaP	Prostate
	HIST1H2AL	Anchor to anchor	chr6:27100000-27200000	chr6:27800000-27900000	700000	PrEC	Prostate
	HIST1H2AM	Anchor to anchor	chr6:27100000-27200000	chr6:27800000-27900000	700000	LNCaP	Prostate
	HIST1H2AM	Anchor to anchor	chr6:27100000-27200000	chr6:27800000-27900000	700000	PrEC	Prostate
	HIST1H2BC	Anchor to anchor	chr6:26100000-26200000	chr6:27100000-27200000	1000000	LNCaP	Prostate
	HIST1H2BD	Anchor to anchor	chr6:26100000-26200000	chr6:27100000-27200000	1000000	LNCaP	Prostate
	HIST1H2BE	Anchor to anchor	chr6:26100000-26200000	chr6:27100000-27200000	1000000	LNCaP	Prostate
	HIST1H2BF	Anchor to anchor	chr6:26100000-26200000	chr6:27100000-27200000	1000000	LNCaP	Prostate
	HIST1H2BL	Anchor to anchor	chr6:27100000-27200000	chr6:27700000-27800000	600000	LNCaP	Prostate
	HIST1H2BL	Anchor to anchor	chr6:27100000-27200000	chr6:27700000-27800000	600000	PC3	Prostate
	HIST1H2BL	Anchor to anchor	chr6:27100000-27200000	chr6:27700000-27800000	600000	PrEC	Prostate
	HIST1H2BM	Anchor to anchor	chr6:27100000-27200000	chr6:27700000-27800000	600000	LNCaP	Prostate
	HIST1H2BM	Anchor to anchor	chr6:27100000-27200000	chr6:27700000-27800000	600000	PC3	Prostate
	HIST1H2BM	Anchor to anchor	chr6:27100000-27200000	chr6:27700000-27800000	600000	PrEC	Prostate
	HIST1H2BN	Anchor to anchor	chr6:27100000-27200000	chr6:27800000-27900000	700000	LNCaP	Prostate
	HIST1H2BN	Anchor to anchor	chr6:27100000-27200000	chr6:27800000-27900000	700000	PrEC	Prostate
	HIST1H2BO	Anchor to anchor	chr6:27100000-27200000	chr6:27800000-27900000	700000	LNCaP	Prostate
	HIST1H2BO	Anchor to anchor	chr6:27100000-27200000	chr6:27800000-27900000	700000	PrEC	Prostate
	HIST1H3D	Anchor to anchor	chr6:26100000-26200000	chr6:27100000-27200000	1000000	LNCaP	Prostate
	HIST1H3H	Anchor to anchor	chr6:27100000-27200000	chr6:27700000-27800000	600000	LNCaP	Prostate
	HIST1H3H	Anchor to anchor	chr6:27100000-27200000	chr6:27700000-27800000	600000	PC3	Prostate
	HIST1H3H	Anchor to anchor	chr6:27100000-27200000	chr6:27700000-27800000	600000	PrEC	Prostate
	HIST1H3I	Anchor to anchor	chr6:27100000-27200000	chr6:27800000-27900000	700000	LNCaP	Prostate
	HIST1H3I	Anchor to anchor	chr6:27100000-27200000	chr6:27800000-27900000	700000	PrEC	Prostate
	HIST1H3J	Anchor to anchor	chr6:27100000-27200000	chr6:27800000-27900000	700000	LNCaP	Prostate
	HIST1H3J	Anchor to anchor	chr6:27100000-27200000	chr6:27800000-27900000	700000	PrEC	Prostate
	HIST1H4C	Anchor to anchor	chr6:26100000-26200000	chr6:27100000-27200000	1000000	LNCaP	Prostate
	HIST1H4D	Anchor to anchor	chr6:26100000-26200000	chr6:27100000-27200000	1000000	LNCaP	Prostate
	HIST1H4J	Anchor to anchor	chr6:27100000-27200000	chr6:27700000-27800000	600000	LNCaP	Prostate
	HIST1H4J	Anchor to anchor	chr6:27100000-27200000	chr6:27700000-27800000	600000	PC3	Prostate
	HIST1H4J	Anchor to anchor	chr6:27100000-27200000	chr6:27700000-27800000	600000	PrEC	Prostate
	HIST1H4K	Anchor to anchor	chr6:27100000-27200000	chr6:27700000-27800000	600000	LNCaP	Prostate
	HIST1H4K	Anchor to anchor	chr6:27100000-27200000	chr6:27700000-27800000	600000	PC3	Prostate
	HIST1H4K	Anchor to anchor	chr6:27100000-27200000	chr6:27700000-27800000	600000	PrEC	Prostate
	HIST1H4L	Anchor to anchor	chr6:27100000-27200000	chr6:27800000-27900000	700000	LNCaP	Prostate
	HIST1H4L	Anchor to anchor	chr6:27100000-27200000	chr6:27800000-27900000	700000	PrEC	Prostate
	LOC100131289	Anchor to anchor	chr6:27100000-27200000	chr6:27700000-27800000	600000	LNCaP	Prostate
	LOC100131289	Anchor to anchor	chr6:27100000-27200000	chr6:27700000-27800000	600000	PC3	Prostate
	LOC100131289	Anchor to anchor	chr6:27100000-27200000	chr6:27700000-27800000	600000	PrEC	Prostate
	LOC100507173	Anchor to anchor	chr6:27100000-27200000	chr6:27600000-27700000	500000	LNCaP
	LOC100507173	Anchor to anchor	chr6:27100000-27200000	chr6:27600000-27700000	500000	PC3
	OR2B2	Anchor to anchor	chr6:27100000-27200000	chr6:27800000-27900000	700000	LNCaP	Prostate
	OR2B2	Anchor to anchor	chr6:27100000-27200000	chr6:27800000-27900000	700000	PrEC	Prostate
	ZNF184	Anchor to anchor	chr6:27140000-27150000	chr6:27440000-27450000	300000	GM12878	Blood
	ZNF184	Anchor to anchor	chr6:27140000-27150000	chr6:27440000-27450000	300000	IMR90	Lung
	ZNF184	Anchor to anchor	chr6:27100000-27200000	chr6:27400000-27500000	300000	PrEC	Prostate
rs17693963	BTN2A2	Anchor to anchor	chr6:26300000-26400000	chr6:27700000-27800000	1400000	PC3	Prostate
	BTN3A2	Anchor to anchor	chr6:26300000-26400000	chr6:27700000-27800000	1400000	PC3	Prostate
	HFE	Anchor to anchor	chr6:26000000-26100000	chr6:27700000-27800000	1700000	PC3	Prostate
	HIST1H1A	Anchor to anchor	chr6:26000000-26100000	chr6:27700000-27800000	1700000	PC3	Prostate
	HIST1H1C	Anchor to anchor	chr6:26000000-26100000	chr6:27700000-27800000	1700000	PC3	Prostate
	HIST1H1D	Anchor to anchor	chr6:26200000-26300000	chr6:27700000-27800000	1500000	LNCaP	Prostate
	HIST1H1D	Anchor to anchor	chr6:26200000-26300000	chr6:27700000-27800000	1500000	PC3	Prostate
	HIST1H1D	Anchor to anchor	chr6:26200000-26300000	chr6:27700000-27800000	1500000	PrEC	Prostate
	HIST1H1E	Anchor to anchor	chr6:26100000-26200000	chr6:27700000-27800000	1600000	LNCaP	Prostate
	HIST1H1E	Anchor to anchor	chr6:26100000-26200000	chr6:27700000-27800000	1600000	PC3	Prostate
	HIST1H1E	Anchor to anchor	chr6:26100000-26200000	chr6:27700000-27800000	1600000	PrEC	Prostate
	HIST1H1T	Anchor to anchor	chr6:26100000-26200000	chr6:27700000-27800000	1600000	LNCaP	Prostate
	HIST1H1T	Anchor to anchor	chr6:26100000-26200000	chr6:27700000-27800000	1600000	PC3	Prostate
	HIST1H1T	Anchor to anchor	chr6:26100000-26200000	chr6:27700000-27800000	1600000	PrEC	Prostate
	HIST1H2AB	Anchor to anchor	chr6:26000000-26100000	chr6:27700000-27800000	1700000	PC3	Prostate
	HIST1H2AC	Anchor to anchor	chr6:26100000-26200000	chr6:27700000-27800000	1600000	LNCaP	Prostate
	HIST1H2AC	Anchor to anchor	chr6:26100000-26200000	chr6:27700000-27800000	1600000	PC3	Prostate
	HIST1H2AC	Anchor to anchor	chr6:26100000-26200000	chr6:27700000-27800000	1600000	PrEC	Prostate
	HIST1H2AD	Anchor to anchor	chr6:26100000-26200000	chr6:27700000-27800000	1600000	LNCaP	Prostate
	HIST1H2AD	Anchor to anchor	chr6:26100000-26200000	chr6:27700000-27800000	1600000	PC3	Prostate
	HIST1H2AD	Anchor to anchor	chr6:26100000-26200000	chr6:27700000-27800000	1600000	PrEC	Prostate
	HIST1H2AE	Anchor to anchor	chr6:26200000-26300000	chr6:27700000-27800000	1500000	LNCaP	Prostate
	HIST1H2AE	Anchor to anchor	chr6:26200000-26300000	chr6:27700000-27800000	1500000	PC3	Prostate
	HIST1H2AE	Anchor to anchor	chr6:26200000-26300000	chr6:27700000-27800000	1500000	PrEC	Prostate
	HIST1H2AG	Anchor to anchor	chr6:27100000-27200000	chr6:27700000-27800000	600000	LNCaP	Prostate
	HIST1H2AG	Anchor to anchor	chr6:27100000-27200000	chr6:27700000-27800000	600000	PC3	Prostate
	HIST1H2AG	Anchor to anchor	chr6:27100000-27200000	chr6:27700000-27800000	600000	PrEC	Prostate
	HIST1H2AH	Anchor to anchor	chr6:27100000-27200000	chr6:27700000-27800000	600000	LNCaP	Prostate
	HIST1H2AH	Anchor to anchor	chr6:27100000-27200000	chr6:27700000-27800000	600000	PC3	Prostate
	HIST1H2AH	Anchor to anchor	chr6:27100000-27200000	chr6:27700000-27800000	600000	PrEC	Prostate
	HIST1H2BB	Anchor to anchor	chr6:26000000-26100000	chr6:27700000-27800000	1700000	PC3	Prostate
	HIST1H2BC	Anchor to anchor	chr6:26100000-26200000	chr6:27700000-27800000	1600000	LNCaP	Prostate
	HIST1H2BC	Anchor to anchor	chr6:26100000-26200000	chr6:27700000-27800000	1600000	PC3	Prostate
	HIST1H2BC	Anchor to anchor	chr6:26100000-26200000	chr6:27700000-27800000	1600000	PrEC	Prostate
	HIST1H2BD	Anchor to anchor	chr6:26100000-26200000	chr6:27700000-27800000	1600000	LNCaP	Prostate
	HIST1H2BD	Anchor to anchor	chr6:26100000-26200000	chr6:27700000-27800000	1600000	PC3	Prostate
	HIST1H2BD	Anchor to anchor	chr6:26100000-26200000	chr6:27700000-27800000	1600000	PrEC	Prostate
	HIST1H2BE	Anchor to anchor	chr6:26100000-26200000	chr6:27700000-27800000	1600000	LNCaP	Prostate
	HIST1H2BE	Anchor to anchor	chr6:26100000-26200000	chr6:27700000-27800000	1600000	PC3	Prostate
	HIST1H2BE	Anchor to anchor	chr6:26100000-26200000	chr6:27700000-27800000	1600000	PrEC	Prostate
	HIST1H2BF	Anchor to anchor	chr6:26100000-26200000	chr6:27700000-27800000	1600000	LNCaP	Prostate
	HIST1H2BF	Anchor to anchor	chr6:26100000-26200000	chr6:27700000-27800000	1600000	PC3	Prostate
	HIST1H2BF	Anchor to anchor	chr6:26100000-26200000	chr6:27700000-27800000	1600000	PrEC	Prostate
	HIST1H2BG	Anchor to anchor	chr6:26200000-26300000	chr6:27700000-27800000	1500000	LNCaP	Prostate
	HIST1H2BG	Anchor to anchor	chr6:26200000-26300000	chr6:27700000-27800000	1500000	PC3	Prostate
	HIST1H2BG	Anchor to anchor	chr6:26200000-26300000	chr6:27700000-27800000	1500000	PrEC	Prostate
	HIST1H2BH	Anchor to anchor	chr6:26200000-26300000	chr6:27700000-27800000	1500000	LNCaP	Prostate
	HIST1H2BH	Anchor to anchor	chr6:26200000-26300000	chr6:27700000-27800000	1500000	PC3	Prostate
	HIST1H2BH	Anchor to anchor	chr6:26200000-26300000	chr6:27700000-27800000	1500000	PrEC	Prostate
	HIST1H2BI	Anchor to anchor	chr6:26200000-26300000	chr6:27700000-27800000	1500000	LNCaP	Prostate
	HIST1H2BI	Anchor to anchor	chr6:26200000-26300000	chr6:27700000-27800000	1500000	PC3	Prostate
	HIST1H2BI	Anchor to anchor	chr6:26200000-26300000	chr6:27700000-27800000	1500000	PrEC	Prostate
	HIST1H2BJ	Anchor to anchor	chr6:27100000-27200000	chr6:27700000-27800000	600000	LNCaP	Prostate
	HIST1H2BJ	Anchor to anchor	chr6:27100000-27200000	chr6:27700000-27800000	600000	PC3	Prostate
	HIST1H2BJ	Anchor to anchor	chr6:27100000-27200000	chr6:27700000-27800000	600000	PrEC	Prostate
	HIST1H2BK	Anchor to anchor	chr6:27100000-27200000	chr6:27700000-27800000	600000	LNCaP	Prostate
	HIST1H2BK	Anchor to anchor	chr6:27100000-27200000	chr6:27700000-27800000	600000	PC3	Prostate
	HIST1H2BK	Anchor to anchor	chr6:27100000-27200000	chr6:27700000-27800000	600000	PrEC	Prostate
	HIST1H3A	Anchor to anchor	chr6:26000000-26100000	chr6:27700000-27800000	1700000	PC3	Prostate
	HIST1H3B	Anchor to anchor	chr6:26000000-26100000	chr6:27700000-27800000	1700000	PC3	Prostate
	HIST1H3C	Anchor to anchor	chr6:26000000-26100000	chr6:27700000-27800000	1700000	PC3	Prostate
	HIST1H3D	Anchor to anchor	chr6:26100000-26200000	chr6:27700000-27800000	1600000	LNCaP	Prostate
	HIST1H3D	Anchor to anchor	chr6:26100000-26200000	chr6:27700000-27800000	1600000	PC3	Prostate
	HIST1H3D	Anchor to anchor	chr6:26100000-26200000	chr6:27700000-27800000	1600000	PrEC	Prostate
	HIST1H3E	Anchor to anchor	chr6:26200000-26300000	chr6:27700000-27800000	1500000	LNCaP	Prostate
	HIST1H3E	Anchor to anchor	chr6:26200000-26300000	chr6:27700000-27800000	1500000	PC3	Prostate
	HIST1H3E	Anchor to anchor	chr6:26200000-26300000	chr6:27700000-27800000	1500000	PrEC	Prostate
	HIST1H3F	Anchor to anchor	chr6:26200000-26300000	chr6:27700000-27800000	1500000	LNCaP	Prostate
	HIST1H3F	Anchor to anchor	chr6:26200000-26300000	chr6:27700000-27800000	1500000	PC3	Prostate
	HIST1H3F	Anchor to anchor	chr6:26200000-26300000	chr6:27700000-27800000	1500000	PrEC	Prostate
	HIST1H3G	Anchor to anchor	chr6:26200000-26300000	chr6:27700000-27800000	1500000	LNCaP	Prostate
	HIST1H3G	Anchor to anchor	chr6:26200000-26300000	chr6:27700000-27800000	1500000	PC3	Prostate
	HIST1H3G	Anchor to anchor	chr6:26200000-26300000	chr6:27700000-27800000	1500000	PrEC	Prostate
	HIST1H4A	Anchor to anchor	chr6:26000000-26100000	chr6:27700000-27800000	1700000	PC3	Prostate
	HIST1H4B	Anchor to anchor	chr6:26000000-26100000	chr6:27700000-27800000	1700000	PC3	Prostate
	HIST1H4C	Anchor to anchor	chr6:26100000-26200000	chr6:27700000-27800000	1600000	LNCaP	Prostate
	HIST1H4C	Anchor to anchor	chr6:26100000-26200000	chr6:27700000-27800000	1600000	PC3	Prostate
	HIST1H4C	Anchor to anchor	chr6:26100000-26200000	chr6:27700000-27800000	1600000	PrEC	Prostate
	HIST1H4D	Anchor to anchor	chr6:26100000-26200000	chr6:27700000-27800000	1600000	LNCaP	Prostate
	HIST1H4D	Anchor to anchor	chr6:26100000-26200000	chr6:27700000-27800000	1600000	PC3	Prostate
	HIST1H4D	Anchor to anchor	chr6:26100000-26200000	chr6:27700000-27800000	1600000	PrEC	Prostate
	HIST1H4E	Anchor to anchor	chr6:26200000-26300000	chr6:27700000-27800000	1500000	LNCaP	Prostate
	HIST1H4E	Anchor to anchor	chr6:26200000-26300000	chr6:27700000-27800000	1500000	PC3	Prostate
	HIST1H4E	Anchor to anchor	chr6:26200000-26300000	chr6:27700000-27800000	1500000	PrEC	Prostate
	HIST1H4F	Anchor to anchor	chr6:26200000-26300000	chr6:27700000-27800000	1500000	LNCaP	Prostate
	HIST1H4F	Anchor to anchor	chr6:26200000-26300000	chr6:27700000-27800000	1500000	PC3	Prostate
	HIST1H4F	Anchor to anchor	chr6:26200000-26300000	chr6:27700000-27800000	1500000	PrEC	Prostate
	HIST1H4G	Anchor to anchor	chr6:26200000-26300000	chr6:27700000-27800000	1500000	LNCaP	Prostate
	HIST1H4G	Anchor to anchor	chr6:26200000-26300000	chr6:27700000-27800000	1500000	PC3	Prostate
	HIST1H4G	Anchor to anchor	chr6:26200000-26300000	chr6:27700000-27800000	1500000	PrEC	Prostate
	HIST1H4H	Anchor to anchor	chr6:26200000-26300000	chr6:27700000-27800000	1500000	LNCaP	Prostate
	HIST1H4H	Anchor to anchor	chr6:26200000-26300000	chr6:27700000-27800000	1500000	PC3	Prostate
	HIST1H4H	Anchor to anchor	chr6:26200000-26300000	chr6:27700000-27800000	1500000	PrEC	Prostate
	HIST1H4I	Anchor to anchor	chr6:27100000-27200000	chr6:27700000-27800000	600000	LNCaP	Prostate
	HIST1H4I	Anchor to anchor	chr6:27100000-27200000	chr6:27700000-27800000	600000	PC3	Prostate
	HIST1H4I	Anchor to anchor	chr6:27100000-27200000	chr6:27700000-27800000	600000	PrEC	Prostate
	MIR3143	Anchor to anchor	chr6:27100000-27200000	chr6:27700000-27800000	600000	LNCaP	Prostate
	MIR3143	Anchor to anchor	chr6:27100000-27200000	chr6:27700000-27800000	600000	PC3	Prostate
	MIR3143	Anchor to anchor	chr6:27100000-27200000	chr6:27700000-27800000	600000	PrEC	Prostate
	POM121L2	Anchor to anchor	chr6:27200000-27300000	chr6:27700000-27800000	500000	PC3	Prostate
	POM121L2	Anchor to anchor	chr6:27200000-27300000	chr6:27700000-27800000	500000	PrEC	Prostate
	PRSS16	Anchor to anchor	chr6:27200000-27300000	chr6:27700000-27800000	500000	PC3	Prostate
	PRSS16	Anchor to anchor	chr6:27200000-27300000	chr6:27700000-27800000	500000	PrEC	Prostate
	VN1R10P	Anchor to anchor	chr6:27200000-27300000	chr6:27700000-27800000	500000	PC3	Prostate
	VN1R10P	Anchor to anchor	chr6:27200000-27300000	chr6:27700000-27800000	500000	PrEC	Prostate
	ZNF184	Anchor to anchor	chr6:27400000-27500000	chr6:27700000-27800000	300000	PrEC	Prostate
rs9263717	C6orf136	Anchor to anchor	chr6:30600000-30700000	chr6:31000000-31100000	400000	PrEC	Prostate
	C6orf15	Within loop	chr6:30800000-30900000	chr6:31000000-31100000	200000	LNCaP	Prostate
	C6orf15	Within loop	chr6:30800000-30900000	chr6:31000000-31100000	200000	PC3	Prostate
	C6orf15	Within loop	chr6:30800000-30900000	chr6:31000000-31100000	200000	PrEC	Prostate
	CDSN	Within loop	chr6:30800000-30900000	chr6:31000000-31100000	200000	LNCaP	Prostate
	CDSN	Within loop	chr6:30800000-30900000	chr6:31000000-31100000	200000	PC3	Prostate
	CDSN	Within loop	chr6:30800000-30900000	chr6:31000000-31100000	200000	PrEC	Prostate
	DDR1	Within loop	chr6:30800000-30900000	chr6:31000000-31100000	200000	LNCaP	Prostate
	DDR1	Within loop	chr6:30800000-30900000	chr6:31000000-31100000	200000	PC3	Prostate
	DDR1	Within loop	chr6:30800000-30900000	chr6:31000000-31100000	200000	PrEC	Prostate
	DHX16	Anchor to anchor	chr6:30600000-30700000	chr6:31000000-31100000	400000	PrEC	Prostate
	DPCR1	Within loop	chr6:30800000-30900000	chr6:31000000-31100000	200000	LNCaP	Prostate
	DPCR1	Within loop	chr6:30800000-30900000	chr6:31000000-31100000	200000	PC3	Prostate
	DPCR1	Within loop	chr6:30800000-30900000	chr6:31000000-31100000	200000	PrEC	Prostate
	FLOT1	Anchor to anchor	chr6:30700000-30800000	chr6:31000000-31100000	300000	PC3	Prostate
	FLOT1	Anchor to anchor	chr6:30700000-30800000	chr6:31000000-31100000	300000	PrEC	Prostate
	GTF2H4	Within loop	chr6:30800000-30900000	chr6:31000000-31100000	200000	LNCaP	Prostate
	GTF2H4	Within loop	chr6:30800000-30900000	chr6:31000000-31100000	200000	PC3	Prostate
	GTF2H4	Within loop	chr6:30800000-30900000	chr6:31000000-31100000	200000	PrEC	Prostate
	HCG22	Within loop	chr6:30800000-30900000	chr6:31000000-31100000	200000	LNCaP	Prostate
	HCG22	Within loop	chr6:30800000-30900000	chr6:31000000-31100000	200000	PC3	Prostate
	HCG22	Within loop	chr6:30800000-30900000	chr6:31000000-31100000	200000	PrEC	Prostate
	IER3	Anchor to anchor	chr6:30700000-30800000	chr6:31000000-31100000	300000	PC3	Prostate
	IER3	Anchor to anchor	chr6:30700000-30800000	chr6:31000000-31100000	300000	PrEC	Prostate
	MDC1	Anchor to anchor	chr6:30600000-30700000	chr6:31000000-31100000	400000	PrEC	Prostate
	MIR4640	Within loop	chr6:30800000-30900000	chr6:31000000-31100000	200000	LNCaP	Prostate
	MIR4640	Within loop	chr6:30800000-30900000	chr6:31000000-31100000	200000	PC3	Prostate
	MIR4640	Within loop	chr6:30800000-30900000	chr6:31000000-31100000	200000	PrEC	Prostate
	MUC21	Within loop	chr6:30800000-30900000	chr6:31000000-31100000	200000	LNCaP	Prostate
	MUC21	Within loop	chr6:30800000-30900000	chr6:31000000-31100000	200000	PC3	Prostate
	MUC21	Within loop	chr6:30800000-30900000	chr6:31000000-31100000	200000	PrEC	Prostate
	MUC22	Within loop	chr6:30800000-30900000	chr6:31000000-31100000	200000	LNCaP	Prostate
	MUC22	Within loop	chr6:30800000-30900000	chr6:31000000-31100000	200000	PC3	Prostate
	MUC22	Within loop	chr6:30800000-30900000	chr6:31000000-31100000	200000	PrEC	Prostate
	NRM	Anchor to anchor	chr6:30600000-30700000	chr6:31000000-31100000	400000	PrEC	Prostate
	PPP1R18	Anchor to anchor	chr6:30600000-30700000	chr6:31000000-31100000	400000	PrEC	Prostate
	PSORS1C1	Within loop	chr6:30800000-30900000	chr6:31000000-31100000	200000	LNCaP	Prostate
	PSORS1C1	Within loop	chr6:30800000-30900000	chr6:31000000-31100000	200000	PC3	Prostate
	PSORS1C1	Within loop	chr6:30800000-30900000	chr6:31000000-31100000	200000	PrEC	Prostate
	SFTA2	Within loop	chr6:30800000-30900000	chr6:31000000-31100000	200000	LNCaP	Prostate
	SFTA2	Within loop	chr6:30800000-30900000	chr6:31000000-31100000	200000	PC3	Prostate
	SFTA2	Within loop	chr6:30800000-30900000	chr6:31000000-31100000	200000	PrEC	Prostate
	TUBB	Anchor to anchor	chr6:30600000-30700000	chr6:31000000-31100000	400000	PrEC	Prostate
	VARS2	Within loop	chr6:30800000-30900000	chr6:31000000-31100000	200000	LNCaP	Prostate
	VARS2	Within loop	chr6:30800000-30900000	chr6:31000000-31100000	200000	PC3	Prostate
	VARS2	Within loop	chr6:30800000-30900000	chr6:31000000-31100000	200000	PrEC	Prostate
rs56101042	AMN	Within loop	chr14:103230000-103240000	chr14:103380000-103390000	150000	IMR90	Lung
	AMN	Within loop	chr14:103200000-103300000	chr14:103400000-103500000	200000	PC3	Prostate
	ANKRD9	Anchor to anchor	chr14:102900000-103000000	chr14:103200000-103300000	300000	PrEC	Prostate
	MIR4309	Within loop	chr14:103000000-103100000	chr14:103200000-103300000	200000	PrEC	Prostate
	RCOR1	Within loop	chr14:103000000-103100000	chr14:103200000-103300000	200000	PrEC	Prostate
	TRAF3	Within loop	chr14:103230000-103240000	chr14:103380000-103390000	150000	IMR90	Lung
	TRAF3	Within loop	chr14:103000000-103100000	chr14:103200000-103300000	200000	PrEC	Prostate
	TRAF3	Within loop	chr14:103200000-103300000	chr14:103400000-103500000	200000	PC3	Prostate
rs4906340	APOPT1	Within loop	chr14:104025000-104050000	chr14:104125000-104150000	100000	HeLa-S3	Cervix
	BAG5	Within loop	chr14:104025000-104050000	chr14:104125000-104150000	100000	HeLa-S3	Cervix
	KLC1	Within loop	chr14:104035000-104040000	chr14:104145000-104150000	110000	GM12878	Blood
	KLC1	Within loop	chr14:104025000-104050000	chr14:104125000-104150000	100000	HeLa-S3	Cervix
	KLC1	Within loop	chr14:104030000-104040000	chr14:104130000-104140000	100000	IMR90	Lung
rs5757946	MCHR1	Within loop	chr22:40800000-40900000	chr22:41000000-41100000	200000	PrEC	Prostate
	MKL1	Within loop	chr22:40800000-40900000	chr22:41000000-41100000	200000	PrEC	Prostate
	MKL1	Anchor to anchor	chr22:40800000-40825000	chr22:41025000-41050000	225000	KBM-7	Blood
rs45527431	ABT1	Within loop	chr6:26300000-26400000	chr6:26500000-26600000	200000	LNCaP	Prostate
	ABT1	Within loop	chr6:26300000-26400000	chr6:26500000-26600000	200000	PC3	Prostate
	BTN1A1	Within loop	chr6:26300000-26400000	chr6:26500000-26600000	200000	LNCaP	Prostate
	BTN1A1	Within loop	chr6:26300000-26400000	chr6:26500000-26600000	200000	PC3	Prostate
	BTN2A1	Within loop	chr6:26300000-26400000	chr6:26500000-26600000	200000	LNCaP	Prostate
	BTN2A1	Within loop	chr6:26300000-26400000	chr6:26500000-26600000	200000	PC3	Prostate
	BTN2A2	Within loop	chr6:26300000-26400000	chr6:26500000-26600000	200000	LNCaP	Prostate
	BTN2A2	Within loop	chr6:26300000-26400000	chr6:26500000-26600000	200000	PC3	Prostate
	BTN2A3P	Within loop	chr6:26300000-26400000	chr6:26500000-26600000	200000	LNCaP	Prostate
	BTN2A3P	Within loop	chr6:26300000-26400000	chr6:26500000-26600000	200000	PC3	Prostate
	BTN3A1	Within loop	chr6:26300000-26400000	chr6:26500000-26600000	200000	LNCaP	Prostate
	BTN3A1	Within loop	chr6:26300000-26400000	chr6:26500000-26600000	200000	PC3	Prostate
	BTN3A2	Within loop	chr6:26300000-26400000	chr6:26500000-26600000	200000	LNCaP	Prostate
	BTN3A2	Within loop	chr6:26300000-26400000	chr6:26500000-26600000	200000	PC3	Prostate
	BTN3A3	Within loop	chr6:26300000-26400000	chr6:26500000-26600000	200000	LNCaP	Prostate
	BTN3A3	Within loop	chr6:26300000-26400000	chr6:26500000-26600000	200000	PC3	Prostate
	HCG11	Within loop	chr6:26300000-26400000	chr6:26500000-26600000	200000	LNCaP	Prostate
	HCG11	Within loop	chr6:26300000-26400000	chr6:26500000-26600000	200000	PC3	Prostate
	HMGN4	Within loop	chr6:26300000-26400000	chr6:26500000-26600000	200000	LNCaP	Prostate
	HMGN4	Within loop	chr6:26300000-26400000	chr6:26500000-26600000	200000	PC3	Prostate
	LOC100507173	Anchor to anchor	chr6:26500000-26600000	chr6:27600000-27700000	1100000	PC3
	LOC285819	Within loop	chr6:26300000-26400000	chr6:26500000-26600000	200000	LNCaP	Prostate
	LOC285819	Within loop	chr6:26300000-26400000	chr6:26500000-26600000	200000	PC3	Prostate
rs1343607	OLFM4	Within loop	chr13:53540000-53550000	chr13:53710000-53720000	170000	H1-hESC	ESC
	OLFM4	Within loop	chr13:53540000-53550000	chr13:53740000-53750000	200000	H1-hESC	ESC
	OLFM4	Within loop	chr13:53550000-53560000	chr13:53750000-53760000	200000	H1-hESC	ESC
SNP, single nucleotide polymorphisms.

## Sheet: Table S5
Table S5. Linear closest genes of each CPASSOC-identified SNP, mapped by using VEP.
Index SNP	Chromosome: Position	Consequence	IMPACT	SYMBOL	Feature_type	BIOTYPE
rs10843109	12:28288716-28288716	intron_variant	MODIFIER	CCDC91	Transcript	protein_coding
rs1343607	13:53645448-53645448	intergenic_variant	MODIFIER	-	-	-
rs1343607	13:53645448-53645448	intergenic_variant	MODIFIER	-	-	-
rs1343607	13:53645448-53645448	intergenic_variant	MODIFIER	-	-	-
rs56101042	14:103256961-103256961	intron_variant	MODIFIER	TRAF3	Transcript	protein_coding
rs56101042	14:103256961-103256961	intron_variant	MODIFIER	TRAF3	Transcript	protein_coding
rs56101042	14:103256961-103256961	intron_variant	MODIFIER	TRAF3	Transcript	protein_coding
rs56101042	14:103256961-103256961	intron_variant	MODIFIER	TRAF3	Transcript	protein_coding
rs56101042	14:103256961-103256961	upstream_gene_variant	MODIFIER	snoU13	Transcript	snoRNA
rs56101042	14:103256961-103256961	upstream_gene_variant	MODIFIER	snoU13	Transcript	snoRNA
rs56101042	14:103256961-103256961	intron_variant	MODIFIER	TRAF3	Transcript	protein_coding
rs56101042	14:103256961-103256961	intron_variant	MODIFIER	TRAF3	Transcript	protein_coding
rs56101042	14:103256961-103256961	intron_variant	MODIFIER	TRAF3	Transcript	protein_coding
rs56101042	14:103256961-103256961	intron_variant	MODIFIER	TRAF3	Transcript	protein_coding
rs56101042	14:103256961-103256961	intron_variant	MODIFIER	TRAF3	Transcript	protein_coding
rs56101042	14:103256961-103256961	intron_variant	MODIFIER	TRAF3	Transcript	protein_coding
rs4906340	14:104076645-104076645	intron_variant	MODIFIER	RP11-73M18.2	Transcript	protein_coding
rs4906340	14:104076645-104076645	downstream_gene_variant	MODIFIER	APOPT1	Transcript	processed_transcript
rs4906340	14:104076645-104076645	intron_variant	MODIFIER	KLC1	Transcript	protein_coding
rs2403907	21:16574455-16574455	intergenic_variant	MODIFIER	-	-	-
rs2403907	21:16574455-16574455	intergenic_variant	MODIFIER	-	-	-
rs5762586	22:28783045-28783045	intron_variant	MODIFIER	TTC28	Transcript	protein_coding
rs5762586	22:28783045-28783045	intron_variant	MODIFIER	TTC28	Transcript	protein_coding
rs5762586	22:28783045-28783045	intron_variant,non_coding_transcript_variant	MODIFIER	TTC28	Transcript	processed_transcript
rs5762586	22:28783045-28783045	intron_variant,non_coding_transcript_variant	MODIFIER	TTC28	Transcript	processed_transcript
rs5757946	22:40809034-40809034	downstream_gene_variant	MODIFIER	SGSM3	Transcript	protein_coding
rs5757946	22:40809034-40809034	downstream_gene_variant	MODIFIER	SGSM3	Transcript	protein_coding
rs5757946	22:40809034-40809034	intron_variant	MODIFIER	MKL1	Transcript	protein_coding
rs5757946	22:40809034-40809034	intron_variant	MODIFIER	MKL1	Transcript	protein_coding
rs5757946	22:40809034-40809034	intron_variant	MODIFIER	MKL1	Transcript	protein_coding
rs5757946	22:40809034-40809034	intron_variant	MODIFIER	MKL1	Transcript	protein_coding
rs5757946	22:40809034-40809034	intron_variant	MODIFIER	MKL1	Transcript	protein_coding
rs5757946	22:40809034-40809034	intron_variant	MODIFIER	MKL1	Transcript	protein_coding
rs5757946	22:40809034-40809034	intron_variant	MODIFIER	MKL1	Transcript	protein_coding
rs5757946	22:40809034-40809034	intron_variant	MODIFIER	MKL1	Transcript	protein_coding
rs5757946	22:40809034-40809034	downstream_gene_variant	MODIFIER	SGSM3	Transcript	protein_coding
rs5757946	22:40809034-40809034	downstream_gene_variant	MODIFIER	SGSM3	Transcript	protein_coding
rs5757946	22:40809034-40809034	downstream_gene_variant	MODIFIER	SGSM3	Transcript	protein_coding
rs5757946	22:40809034-40809034	downstream_gene_variant	MODIFIER	SGSM3	Transcript	protein_coding
rs5757946	22:40809034-40809034	downstream_gene_variant	MODIFIER	SGSM3	Transcript	protein_coding
rs5757946	22:40809034-40809034	downstream_gene_variant	MODIFIER	SGSM3	Transcript	protein_coding
rs5757946	22:40809034-40809034	downstream_gene_variant	MODIFIER	SGSM3	Transcript	retained_intron
rs5757946	22:40809034-40809034	downstream_gene_variant	MODIFIER	SGSM3	Transcript	retained_intron
rs5757946	22:40809034-40809034	downstream_gene_variant	MODIFIER	SGSM3	Transcript	retained_intron
rs5757946	22:40809034-40809034	downstream_gene_variant	MODIFIER	SGSM3	Transcript	retained_intron
rs5757946	22:40809034-40809034	downstream_gene_variant	MODIFIER	SGSM3	Transcript	retained_intron
rs5757946	22:40809034-40809034	downstream_gene_variant	MODIFIER	SGSM3	Transcript	retained_intron
rs5757946	22:40809034-40809034	downstream_gene_variant	MODIFIER	SGSM3	Transcript	retained_intron
rs5757946	22:40809034-40809034	downstream_gene_variant	MODIFIER	SGSM3	Transcript	retained_intron
rs5757946	22:40809034-40809034	intron_variant,non_coding_transcript_variant	MODIFIER	MKL1	Transcript	retained_intron
rs5757946	22:40809034-40809034	intron_variant,non_coding_transcript_variant	MODIFIER	MKL1	Transcript	retained_intron
rs5757946	22:40809034-40809034	downstream_gene_variant	MODIFIER	SGSM3	Transcript	retained_intron
rs5757946	22:40809034-40809034	downstream_gene_variant	MODIFIER	SGSM3	Transcript	retained_intron
rs5757946	22:40809034-40809034	downstream_gene_variant	MODIFIER	SGSM3	Transcript	retained_intron
rs5757946	22:40809034-40809034	downstream_gene_variant	MODIFIER	SGSM3	Transcript	retained_intron
rs5757946	22:40809034-40809034	downstream_gene_variant	MODIFIER	SGSM3	Transcript	retained_intron
rs5757946	22:40809034-40809034	downstream_gene_variant	MODIFIER	SGSM3	Transcript	retained_intron
rs5757946	22:40809034-40809034	downstream_gene_variant	MODIFIER	SGSM3	Transcript	retained_intron
rs5757946	22:40809034-40809034	downstream_gene_variant	MODIFIER	SGSM3	Transcript	retained_intron
rs5757946	22:40809034-40809034	upstream_gene_variant	MODIFIER	RP5-1042K10.13	Transcript	antisense
rs5757946	22:40809034-40809034	upstream_gene_variant	MODIFIER	RP5-1042K10.13	Transcript	antisense
rs5757946	22:40809034-40809034	regulatory_region_variant	MODIFIER	-	RegulatoryFeature	promoter_flanking_region
rs5757946	22:40809034-40809034	regulatory_region_variant	MODIFIER	-	RegulatoryFeature	promoter_flanking_region
rs78955704	5:45525347-45525347	intron_variant	MODIFIER	HCN1	Transcript	protein_coding
rs68006638	6:25710571-25710571	intergenic_variant	MODIFIER	-	-	-
rs68006638	6:25710571-25710571	intergenic_variant	MODIFIER	-	-	-
rs13198474	6:25874423-25874423	intron_variant	MODIFIER	SLC17A3	Transcript	protein_coding
rs13198474	6:25874423-25874423	5_prime_UTR_variant	MODIFIER	SLC17A3	Transcript	protein_coding
rs13198474	6:25874423-25874423	5_prime_UTR_variant	MODIFIER	SLC17A3	Transcript	protein_coding
rs13198474	6:25874423-25874423	non_coding_transcript_exon_variant	MODIFIER	SLC17A3	Transcript	retained_intron
rs13198474	6:25874423-25874423	5_prime_UTR_variant,NMD_transcript_variant	MODIFIER	SLC17A3	Transcript	nonsense_mediated_decay
rs35400317	6:26593275-26593275	upstream_gene_variant	MODIFIER	ABT1	Transcript	protein_coding
rs45527431	6:26599509-26599509	3_prime_UTR_variant	MODIFIER	ABT1	Transcript	protein_coding
rs45527431	6:26599509-26599509	3_prime_UTR_variant	MODIFIER	ABT1	Transcript	protein_coding
rs35768595	6:27141904-27141904	intergenic_variant	MODIFIER	-	-	-
rs17693963	6:27710165-27710165	upstream_gene_variant	MODIFIER	RP1-97D16.1	Transcript	processed_pseudogene
rs17693963	6:27710165-27710165	upstream_gene_variant	MODIFIER	RP1-97D16.1	Transcript	processed_pseudogene
rs67981811	6:28354835-28354835	intron_variant	MODIFIER	ZSCAN12	Transcript	protein_coding
rs67981811	6:28354835-28354835	intron_variant	MODIFIER	ZSCAN12	Transcript	protein_coding
rs9263717	6:31096526-31096526	intron_variant	MODIFIER	PSORS1C1	Transcript	protein_coding
rs9263717	6:31096526-31096526	intron_variant,non_coding_transcript_variant	MODIFIER	PSORS1C1	Transcript	processed_transcript
rs9263717	6:31096526-31096526	intron_variant,non_coding_transcript_variant	MODIFIER	PSORS1C1	Transcript	processed_transcript
rs9263717	6:31096526-31096526	intron_variant,non_coding_transcript_variant	MODIFIER	PSORS1C1	Transcript	retained_intron
rs9263717	6:31096526-31096526	intron_variant,non_coding_transcript_variant	MODIFIER	PSORS1C1	Transcript	retained_intron
rs9263717	6:31096526-31096526	regulatory_region_variant	MODIFIER	-	RegulatoryFeature	CTCF_binding_site
rs9263717	6:31096526-31096526	regulatory_region_variant	MODIFIER	-	RegulatoryFeature	promoter_flanking_region
rs7847927	9:110305273-110305273	downstream_gene_variant	MODIFIER	RP11-438P9.2	Transcript	processed_pseudogene
rs35400317	HG27_PATCH:26593275-26593275	upstream_gene_variant	MODIFIER	ABT1	Transcript	protein_coding
rs45527431	HG27_PATCH:26599509-26599509	3_prime_UTR_variant	MODIFIER	ABT1	Transcript	protein_coding
rs45527431	HG27_PATCH:26599509-26599509	3_prime_UTR_variant	MODIFIER	ABT1	Transcript	protein_coding
rs9263717	HSCHR6_MHC_COX:31089041-31089041	intron_variant	MODIFIER	PSORS1C1	Transcript	protein_coding
rs9263717	HSCHR6_MHC_COX:31089041-31089041	intron_variant,non_coding_transcript_variant	MODIFIER	PSORS1C1	Transcript	processed_transcript
rs9263717	HSCHR6_MHC_DBB:31090297-31090297	intron_variant	MODIFIER	PSORS1C1	Transcript	protein_coding
rs9263717	HSCHR6_MHC_DBB:31090297-31090297	intron_variant,non_coding_transcript_variant	MODIFIER	PSORS1C1	Transcript	processed_transcript
rs9263717	HSCHR6_MHC_DBB:31090297-31090297	upstream_gene_variant	MODIFIER	CR753819.4	Transcript	pseudogene
rs9263717	HSCHR6_MHC_MANN:31141496-31141496	intron_variant	MODIFIER	PSORS1C1	Transcript	protein_coding
rs9263717	HSCHR6_MHC_MANN:31141496-31141496	intron_variant,non_coding_transcript_variant	MODIFIER	PSORS1C1	Transcript	processed_transcript
rs9263717	HSCHR6_MHC_MANN:31141496-31141496	upstream_gene_variant	MODIFIER	BX927139.2	Transcript	pseudogene
rs9263717	HSCHR6_MHC_MCF:31175073-31175073	intron_variant	MODIFIER	PSORS1C1	Transcript	protein_coding
rs9263717	HSCHR6_MHC_MCF:31175073-31175073	intron_variant,non_coding_transcript_variant	MODIFIER	PSORS1C1	Transcript	processed_transcript
rs9263717	HSCHR6_MHC_MCF:31175073-31175073	upstream_gene_variant	MODIFIER	CR938714.1	Transcript	pseudogene
rs9263717	HSCHR6_MHC_QBL:31088972-31088972	intron_variant	MODIFIER	PSORS1C1	Transcript	protein_coding
rs9263717	HSCHR6_MHC_QBL:31088972-31088972	intron_variant,non_coding_transcript_variant	MODIFIER	PSORS1C1	Transcript	processed_transcript
SNP, single nucleotide polymorphisms.

## Sheet: Table S6
Table S6. List of SNPs in the 99% credible set identified from fine-mapping analysis for each CPASSOC-identified locus shared between depression and overall breast cancer.
Index SNP	No. of SNPs in the credible set	99% credible-set SNPs	Chromosome	Position	CumSum
rs78955704	7	rs116677508	5	45586613	0.97
		rs139631291	5	45745920	0.992
		rs151233488	5	45537784	0.717
		rs75364887	5	45289966	0.985
		rs77092137	5	45634661	0.989
		rs77436149	5	45284775	0.979
		rs78955704	5	45525347	0.38
rs68006638	20	rs115648484	6	25938767	0.967
		rs13191296	6	25684606	0.662
		rs13198474	6	25874423	0.6
		rs13201341	6	25822661	0.761
		rs13202592	6	25935591	0.986
		rs13211947	6	25864818	0.717
		rs13213957	6	25786226	0.805
		rs17526722	6	25918855	0.947
		rs34043431	6	25875084	0.917
		rs34351439	6	25833010	0.99
		rs34493019	6	25714959	0.455
		rs36014129	6	25884519	0.846
		rs3884025	6	25930088	0.982
		rs55912630	6	25866935	0.884
		rs67554133	6	25866232	0.987
		rs68006638	6	25710571	0.274
		rs68194335	6	25866243	0.988
		rs6940698	6	25821580	0.989
		rs9461219	6	25836927	0.991
		rs9467622	6	25854644	0.985
rs35400317	16	rs13190739	6	26587373	0.976
		rs13198716	6	26582035	0.746
		rs13201782	6	26651053	0.849
		rs13212985	6	26609989	0.986
		rs34781270	6	26593037	0.98
		rs35076545	6	26603924	0.984
		rs35277236	6	26562269	0.99
		rs35400317	6	26593275	0.187
		rs36162392	6	26569135	0.989
		rs41266839	6	26409890	0.971
		rs45527431	6	26599509	0.359
		rs66488313	6	26631568	0.64
		rs66757203	6	26454956	0.988
		rs67777156	6	26633711	0.521
		rs72843784	6	26498758	0.914
		rs75782365	6	26408551	0.948
rs35768595	22	rs13196692	6	27379119	0.572
		rs13207689	6	27369704	0.488
		rs13218537	6	27377235	0.857
		rs28360634	6	27332891	0.645
		rs34071253	6	27391802	0.925
		rs34150729	6	27388754	0.702
		rs34332556	6	27357414	0.793
		rs34546498	6	26961280	0.976
		rs34953377	6	27381660	0.883
		rs35120058	6	27358166	0.906
		rs35768595	6	27141904	0.99
		rs55834529	6	27072542	0.954
		rs56114371	6	27274834	0.962
		rs66462181	6	27091661	0.981
		rs66841633	6	27382386	0.749
		rs67092078	6	27054772	0.993
		rs67859638	6	27357978	0.38
		rs71206067	6	26903379	0.97
		rs71537559	6	27309779	0.828
		rs71559024	6	27352750	0.942
		rs72839445	6	27249686	0.986
		rs72839477	6	27327000	0.242
rs17693963	87	rs13192965	6	27671825	0.901
		rs13193480	6	27702561	0.862
		rs13195636	6	27509493	0.959
		rs13195728	6	27771106	0.939
		rs13199772	6	27834085	0.965
		rs13199906	6	27834139	0.865
		rs13202291	6	27698857	0.904
		rs13202295	6	27698837	0.83
		rs13202775	6	27564879	0.97
		rs13209332	6	27520752	0.984
		rs13210634	6	27646492	0.928
		rs13212093	6	27606716	0.955
		rs13212318	6	27688841	0.855
		rs13212651	6	27806985	0.868
		rs13215275	6	27647509	0.925
		rs13216117	6	27938484	0.361
		rs13217620	6	27653120	0.774
		rs13218875	6	27884012	0.738
		rs141342723	6	27622084	0.973
		rs144969912	6	27616843	0.981
		rs149583087	6	27912437	0.219
		rs175597	6	27810626	0.957
		rs17693963	6	27710165	0.496
		rs17695758	6	27837183	0.841
		rs17749927	6	27669976	0.892
		rs17750424	6	27701122	0.872
		rs17750747	6	27730334	0.92
		rs17763089	6	27835218	0.898
		rs200481	6	27773832	0.988
		rs200482	6	27773904	0.99
		rs200483	6	27774824	0.946
		rs200484	6	27775674	0.895
		rs200489	6	27798257	0.976
		rs200497	6	27792640	0.979
		rs200948	6	27835272	0.944
		rs200950	6	27835772	0.931
		rs200952	6	27836976	0.934
		rs200953	6	27837267	0.967
		rs200954	6	27838764	0.914
		rs200977	6	27854301	0.858
		rs200981	6	27833174	0.968
		rs200983	6	27830326	0.889
		rs200989	6	27816442	0.917
		rs200990	6	27815823	0.951
		rs200995	6	27813694	0.961
		rs2747054	6	27783359	0.985
		rs28360499	6	27945396	0.616
		rs34038546	6	27607660	0.963
		rs34064842	6	27688625	0.844
		rs34105070	6	27560805	0.972
		rs34194357	6	27818535	0.851
		rs34295134	6	27828151	0.882
		rs34409918	6	27685348	0.837
		rs34432857	6	27685825	0.826
		rs34543938	6	27624640	0.949
		rs34573979	6	27480526	0.923
		rs34706883	6	27805255	0.822
		rs34718920	6	27783941	0.818
		rs34788973	6	27879200	0.763
		rs34965299	6	27521856	0.989
		rs35037868	6	27759115	0.797
		rs35202262	6	27799514	0.833
		rs35501037	6	27739566	0.936
		rs35715914	6	27592003	0.809
		rs35819751	6	27810569	0.879
		rs35848276	6	27521096	0.911
		rs36101351	6	27943369	0.29
		rs36116761	6	27818482	0.848
		rs401754	6	27782538	0.986
		rs45509595	6	27840926	0.717
		rs483143	6	27846744	0.908
		rs493161	6	27850714	0.79
		rs557042	6	27845129	0.782
		rs56405707	6	27640246	0.942
		rs58616630	6	27474715	0.982
		rs61742093	6	27879982	0.696
		rs66868086	6	27865902	0.752
		rs67040724	6	27905509	0.559
		rs67101035	6	27798887	0.875
		rs67662114	6	27932301	0.432
		rs6904596	6	27491299	0.953
		rs71559038	6	27640989	0.813
		rs71559054	6	27896799	0.673
		rs72845046	6	27575268	0.975
		rs72845070	6	27668300	0.803
		rs72847313	6	27730082	0.885
		rs9368531	6	27781872	0.978
rs67981811	44	rs13190888	6	28285985	0.967
		rs13191786	6	28277671	0.93
		rs13195291	6	28169241	0.986
		rs13198809	6	28323702	0.803
		rs13201681	6	28394680	0.845
		rs13204012	6	28201531	0.982
		rs13205211	6	28203056	0.984
		rs13207345	6	28265572	0.899
		rs13208096	6	28225311	0.977
		rs13213152	6	28349698	0.828
		rs13213986	6	28358009	0.679
		rs13214023	6	28332141	0.776
		rs13217984	6	28139710	0.989
		rs2232423	6	28366151	0.197
		rs2232426	6	28360659	0.374
		rs2232429	6	28359632	0.463
		rs33932084	6	28268824	0.954
		rs34218844	6	28290647	0.907
		rs34243448	6	28193102	0.981
		rs34396849	6	28250955	0.959
		rs34505829	6	28133239	0.99
		rs34546986	6	28362309	0.748
		rs34661125	6	28281894	0.937
		rs34691223	6	28258208	0.963
		rs34871267	6	28364232	0.714
		rs34878803	6	28250179	0.971
		rs34950484	6	28278688	0.949
		rs35016036	6	28314880	0.608
		rs35017208	6	28345282	0.527
		rs35030260	6	28305508	0.943
		rs35353359	6	28324378	0.644
		rs35656932	6	28191288	0.979
		rs35744819	6	28318331	0.882
		rs35749575	6	28114818	0.988
		rs35883476	6	28368508	0.567
		rs36092177	6	28357807	0.286
		rs56075693	6	28290328	0.923
		rs56189111	6	28271973	0.891
		rs67340775	6	28304384	0.872
		rs67381177	6	28411941	0.859
		rs67981811	6	28354835	0.102
		rs67998226	6	28238059	0.974
		rs72846780	6	28119055	0.987
		rs72854513	6	28265954	0.915
rs9263717	18	rs12199460	6	31094728	0.962
		rs17196961	6	31094803	0.99
		rs3778639	6	31093776	0.949
		rs3778640	6	31094120	0.982
		rs3815087	6	31093587	0.342
		rs3909109	6	31096367	0.873
		rs3909110	6	31096182	0.936
		rs6911408	6	31095066	0.48
		rs6931464	6	31095007	0.674
		rs6931633	6	31095051	0.547
		rs6932086	6	31095088	0.973
		rs6932435	6	31095285	0.906
		rs9263699	6	31093699	0.733
		rs9263701	6	31094154	0.611
		rs9263703	6	31094482	0.413
		rs9263715	6	31095801	0.835
		rs9263716	6	31095816	0.785
		rs9263717	6	31096526	0.267
rs56101042	98	rs10131869	14	103322031	0.907
		rs10132977	14	103370119	0.977
		rs10133709	14	103310758	0.932
		rs10144464	14	103331590	0.713
		rs10144712	14	103234766	0.773
		rs10148367	14	103357310	0.92
		rs10149939	14	103345467	0.983
		rs11160697	14	103230005	0.74
		rs11160699	14	103252270	0.984
		rs11160705	14	103354184	0.877
		rs11160706	14	103361736	0.99
		rs1131877	14	103342049	0.902
		rs11552464	14	103377354	0.986
		rs11846158	14	103292959	0.973
		rs11850030	14	103256199	0.582
		rs11850852	14	103232047	0.519
		rs12433126	14	103265867	0.864
		rs12433366	14	103288169	0.482
		rs12434650	14	103233641	0.666
		rs12586226	14	103251003	0.982
		rs12588339	14	103349176	0.918
		rs12588538	14	103360000	0.88
		rs12588749	14	103330873	0.956
		rs12589771	14	103284276	0.242
		rs12590238	14	103350197	0.889
		rs2103929	14	103322471	0.886
		rs2180393	14	103293845	0.943
		rs2295402	14	103338324	0.612
		rs2403103	14	103309622	0.891
		rs28372031	14	103335242	0.927
		rs28483070	14	103292110	0.843
		rs2896460	14	103306106	0.791
		rs34503276	14	103266077	0.861
		rs3783384	14	103351830	0.868
		rs4243736	14	103360440	0.969
		rs4553557	14	103309743	0.953
		rs4906260	14	103231341	0.822
		rs4906261	14	103231499	0.692
		rs4906262	14	103232809	0.883
		rs4906267	14	103305077	0.964
		rs4906269	14	103362017	0.947
		rs4906275	14	103387971	0.853
		rs55700915	14	103237952	0.967
		rs55927218	14	103235050	0.782
		rs56083744	14	103292191	0.974
		rs56101042	14	103256961	0.135
		rs56330734	14	103292150	0.979
		rs57613851	14	103319835	0.945
		rs58472533	14	103385634	0.857
		rs58638472	14	103303311	0.833
		rs60658776	14	103383200	0.97
		rs6575931	14	103301574	0.951
		rs6575932	14	103330609	0.949
		rs6575933	14	103346616	0.915
		rs66666997	14	103345026	0.934
		rs7140494	14	103291698	0.874
		rs7143563	14	103346828	0.899
		rs7143963	14	103304425	0.96
		rs7145284	14	103264323	0.941
		rs7145509	14	103329430	0.925
		rs7146581	14	103301072	0.727
		rs7146620	14	103301200	0.828
		rs7147331	14	103380208	0.871
		rs7147531	14	103299716	0.848
		rs7152791	14	103293716	0.838
		rs7153002	14	103323915	0.963
		rs7154305	14	103348743	0.897
		rs7154352	14	103323947	0.912
		rs7155889	14	103366542	0.975
		rs7156191	14	103297847	0.958
		rs7156339	14	103366698	0.98
		rs7157267	14	103350813	0.986
		rs7158901	14	103333229	0.798
		rs72702772	14	103238221	0.338
		rs72702792	14	103279303	0.418
		rs72704712	14	103312965	0.936
		rs72704726	14	103353101	0.93
		rs72704727	14	103357249	0.954
		rs72704731	14	103358070	0.939
		rs72704737	14	103373434	0.989
		rs72704741	14	103381882	0.981
		rs8003422	14	103321603	0.905
		rs8004192	14	103337253	0.988
		rs8007998	14	103234220	0.752
		rs8007999	14	103234223	0.762
		rs8008346	14	103234396	0.817
		rs8009624	14	103234372	0.805
		rs8009625	14	103234373	0.811
		rs8010606	14	103229696	0.971
		rs8010932	14	103238458	0.639
		rs8013266	14	103326780	0.552
		rs8016689	14	103319981	0.966
		rs8017180	14	103320100	0.961
		rs8021860	14	103312145	0.978
		rs8022770	14	103263489	0.91
		rs9324052	14	103344307	0.894
		rs941589	14	103341056	0.922
		rs9671376	14	103370163	0.987
rs4906340	69	rs10047805	14	104114961	0.969
		rs10141157	14	104018105	0.979
		rs10149470	14	104017953	0.987
		rs11160756	14	104113482	0.933
		rs11625397	14	104027557	0.458
		rs11626589	14	104072225	0.881
		rs11848721	14	104075319	0.789
		rs11850979	14	104096558	0.961
		rs12435399	14	104063912	0.247
		rs12589494	14	104049793	0.989
		rs12879004	14	104078414	0.907
		rs12897511	14	104069002	0.866
		rs2296483	14	104029792	0.489
		rs2403193	14	104009939	0.945
		rs2403202	14	104080042	0.695
		rs2403203	14	104117449	0.874
		rs2756127	14	104000183	0.984
		rs28798508	14	104068970	0.805
		rs28823639	14	104069385	0.735
		rs2896488	14	104079924	0.891
		rs2896489	14	104108743	0.83
		rs35015260	14	104113092	0.957
		rs3742463	14	104095769	0.971
		rs3742465	14	104095922	0.978
		rs3759586	14	104091434	0.818
		rs4318144	14	104077897	0.772
		rs4374097	14	104072766	0.671
		rs4383078	14	104072541	0.648
		rs4444269	14	104072724	0.545
		rs4464019	14	104072607	0.936
		rs4900586	14	104119701	0.965
		rs4900589	14	104146361	0.925
		rs4906340	14	104076645	0.165
		rs4906341	14	104076812	0.85
		rs4906342	14	104079737	0.886
		rs4906348	14	104089459	0.421
		rs4906349	14	104091115	0.321
		rs4906355	14	104131033	0.911
		rs4906358	14	104144941	0.985
		rs55825782	14	104039132	0.921
		rs61995761	14	104075712	0.716
		rs61996704	14	104011994	0.963
		rs7142016	14	104041470	0.959
		rs7155511	14	104077511	0.754
		rs7157116	14	104077611	0.841
		rs7161125	14	104070983	0.518
		rs729437	14	104093521	0.373
		rs745079	14	104073551	0.597
		rs752624	14	104020454	0.571
		rs754287	14	103997525	0.976
		rs8003289	14	104145531	0.954
		rs8005540	14	104075016	0.916
		rs8006526	14	104075015	0.902
		rs8007489	14	104054572	0.982
		rs8007915	14	104100228	0.942
		rs8008451	14	104100560	0.95
		rs8020099	14	104081120	0.858
		rs8021368	14	104074810	0.623
		rs8021904	14	104097579	0.947
		rs861530	14	104174123	0.952
		rs861537	14	104167075	0.967
		rs861545	14	104155945	0.981
		rs861547	14	104155317	0.974
		rs8702	14	104152352	0.973
		rs911552	14	103999508	0.99
		rs911554	14	103999371	0.939
		rs911555	14	103999347	0.988
		rs942862	14	104022124	0.929
		rs9652403	14	104036024	0.897
rs2403907	2	rs2403907	21	16574455	0.99
		rs7275695	21	16568524	0.997
rs5762586	29	rs10427676	22	28773326	0.989
		rs134176	22	28624319	0.963
		rs134178	22	28625291	0.966
		rs134193	22	28653316	0.987
		rs17504822	22	28863714	0.951
		rs2180460	22	28964174	0.721
		rs5752743	22	28820327	0.585
		rs5752745	22	28845881	0.969
		rs5752763	22	28999402	0.817
		rs5762532	22	28628209	0.9
		rs5762553	22	28704361	0.947
		rs5762572	22	28762747	0.988
		rs5762586	22	28783045	0.371
		rs5762604	22	28800342	0.974
		rs5762654	22	28874089	0.979
		rs5762660	22	28893208	0.86
		rs5762683	22	28947631	0.954
		rs7286920	22	28898347	0.985
		rs7288416	22	28799436	0.976521
		rs73168176	22	28818863	0.942589
		rs738199	22	28756581	0.971329
		rs8138645	22	28590275	0.920451
		rs9306454	22	28663405	0.983213
		rs9306455	22	28767637	0.95741
		rs9608667	22	28540492	0.938138
		rs9608692	22	28972184	0.960271
		rs9613570	22	28545264	0.986318
		rs9613617	22	28847896	0.990174
		rs9613639	22	28904553	0.981065
rs5757946	1	rs5757946	22	40809034	1
SNP: single nucleotide polymorphism; CumSum: cumulative summation of probability of SNP in this credible set.

## Sheet: Table S7
Table S7. List of SNPs in the 99% credible set identified from fine-mapping analysis for each CPASSOC-identified locus shared between depression and ER-positive breast cancer.
Index SNP	No. of SNPs in the credible set	99% credible-set SNPs	Chromosome	Position	CumSum
rs13198474	32	rs115648484	6	25938767	0.97
		rs13191296	6	25684606	0.923
		rs13191445	6	26015489	0.719
		rs13198474	6	25874423	0.096
		rs13199775	6	25828782	0.99
		rs13201341	6	25822661	0.746
		rs13202592	6	25935591	0.986
		rs13202688	6	25993469	0.941
		rs13210041	6	26037601	0.504
		rs13211947	6	25864818	0.691
		rs13212534	6	25983010	0.771
		rs13213957	6	25786226	0.82
		rs17526722	6	25918855	0.795
		rs17528178	6	25983777	0.956
		rs34043431	6	25875084	0.904
		rs34197618	6	26083519	0.279
		rs34351439	6	25833010	0.988
		rs34493019	6	25714959	0.614
		rs34888489	6	26073375	0.187
		rs35050608	6	26067360	0.435
		rs35506517	6	26044864	0.561
		rs36014129	6	25884519	0.842
		rs3884025	6	25930088	0.982
		rs41266779	6	26021872	0.661
		rs55912630	6	25866935	0.864
		rs68006638	6	25710571	0.362
		rs6940698	6	25821580	0.987
		rs71557312	6	26003070	0.885
		rs9461219	6	25836927	0.989
		rs9467603	6	25803712	0.987
		rs9467622	6	25854644	0.984
		rs9467626	6	25873746	0.991
rs45527431	43	rs12174639	6	26373121	0.989
		rs13190739	6	26587373	0.964
		rs13198716	6	26582035	0.823
		rs13201782	6	26651053	0.742
		rs13203358	6	26590578	0.982
		rs13212985	6	26609989	0.976
		rs13216828	6	26373507	0.989
		rs13220261	6	26499185	0.99
		rs13220495	6	26441640	0.96
		rs190945449	6	26828359	0.987
		rs28360517	6	26602453	0.981
		rs34148261	6	26511744	0.988
		rs34229567	6	26588521	0.984
		rs34246779	6	26549212	0.983
		rs34605993	6	26454363	0.987
		rs34781270	6	26593037	0.969
		rs35076545	6	26603924	0.973
		rs35277236	6	26562269	0.98
		rs35400317	6	26593275	0.5
		rs35433030	6	26529890	0.987
		rs35555795	6	26509382	0.99
		rs35627490	6	26462104	0.988
		rs35680819	6	26455814	0.989
		rs36162392	6	26569135	0.978
		rs3757138	6	26376103	0.99
		rs3823158	6	26463271	0.989
		rs41266839	6	26409890	0.947
		rs45527431	6	26599509	0.176
		rs4634439	6	26598004	0.986
		rs55664827	6	26824920	0.985
		rs57440165	6	26843517	0.912
		rs66488313	6	26631568	0.641
		rs66757203	6	26454956	0.977
		rs66941101	6	26530376	0.988
		rs67777156	6	26633711	0.34
		rs72843784	6	26498758	0.877
		rs72844462	6	26563864	0.981
		rs72845428	6	26550144	0.984
		rs75782365	6	26408551	0.932
		rs9348726	6	26605206	0.985
		rs9379897	6	26601526	0.979
		rs9379899	6	26603015	0.982
		rs9379901	6	26603866	0.986
rs35768595	17	rs13191227	6	27390115	0.682
		rs13196692	6	27379119	0.624
		rs13207689	6	27369704	0.476
		rs13218537	6	27377235	0.918
		rs28360634	6	27332891	0.552
		rs34071253	6	27391802	0.969
		rs34150729	6	27388754	0.735
		rs34332556	6	27357414	0.824
		rs34953377	6	27381660	0.945
		rs35120058	6	27358166	0.889
		rs55834529	6	27072542	0.991
		rs56114371	6	27274834	0.989
		rs66841633	6	27382386	0.857
		rs67859638	6	27357978	0.382
		rs71537559	6	27309779	0.782
		rs71559024	6	27352750	0.985
		rs72839477	6	27327000	0.245
rs17693963	98	rs13192965	6	27671825	0.926
		rs13193480	6	27702561	0.847
		rs13193542	6	27702425	0.866
		rs13194781	6	27815639	0.675
		rs13195636	6	27509493	0.949
		rs13195728	6	27771106	0.9
		rs13199649	6	27868792	0.531
		rs13199772	6	27834085	0.893
		rs13199906	6	27834139	0.741
		rs13202291	6	27698857	0.885
		rs13202295	6	27698837	0.766
		rs13202775	6	27564879	0.964
		rs13209332	6	27520752	0.974
		rs13210634	6	27646492	0.92
		rs13212093	6	27606716	0.959
		rs13212318	6	27688841	0.816
		rs13212651	6	27806985	0.799
		rs13215275	6	27647509	0.923
		rs13216117	6	27938484	0.338
		rs13217620	6	27653120	0.646
		rs13218875	6	27884012	0.583
		rs140365013	6	27523869	0.98
		rs141342723	6	27622084	0.99
		rs149583087	6	27912437	0.144
		rs175597	6	27810626	0.897
		rs17693963	6	27710165	0.245
		rs17695758	6	27837183	0.753
		rs17749927	6	27669976	0.907
		rs17750424	6	27701122	0.857
		rs17750747	6	27730334	0.889
		rs17751184	6	27775028	0.81
		rs17763089	6	27835218	0.794
		rs200481	6	27773832	0.954
		rs200482	6	27773904	0.952
		rs200483	6	27774824	0.876
		rs200484	6	27775674	0.722
		rs200485	6	27775697	0.962
		rs200489	6	27798257	0.941
		rs200490	6	27796935	0.988
		rs200497	6	27792640	0.957
		rs200501	6	27788942	0.986
		rs200948	6	27835272	0.777
		rs200949	6	27835435	0.976
		rs200950	6	27835772	0.703
		rs200952	6	27836976	0.716
		rs200953	6	27837267	0.841
		rs200954	6	27838764	0.661
		rs200977	6	27854301	0.63
		rs200981	6	27833174	0.88
		rs200983	6	27830326	0.682
		rs200989	6	27816442	0.729
		rs200990	6	27815823	0.836
		rs200995	6	27813694	0.904
		rs200996	6	27811828	0.911
		rs2747054	6	27783359	0.929
		rs28360499	6	27945396	0.292
		rs34038546	6	27607660	0.969
		rs34064842	6	27688625	0.821
		rs34105070	6	27560805	0.967
		rs34194357	6	27818535	0.747
		rs34295134	6	27828151	0.689
		rs34409918	6	27685348	0.805
		rs34432857	6	27685825	0.772
		rs34543938	6	27624640	0.943
		rs34573979	6	27480526	0.917
		rs34706883	6	27805255	0.71
		rs34718920	6	27783941	0.696
		rs34788973	6	27879200	0.638
		rs34965299	6	27521856	0.982
		rs35037868	6	27759115	0.653
		rs35202262	6	27799514	0.783
		rs35501037	6	27739566	0.914
		rs35715914	6	27592003	0.668
		rs35819751	6	27810569	0.826
		rs35848276	6	27521096	0.852
		rs36101351	6	27943369	0.432
		rs36116761	6	27818482	0.735
		rs370155	6	27782031	0.971
		rs401754	6	27782538	0.946
		rs401763	6	27782528	0.992
		rs45509595	6	27840926	0.552
		rs483143	6	27846744	0.76
		rs493161	6	27850714	0.62
		rs557042	6	27845129	0.596
		rs56405707	6	27640246	0.938
		rs61742093	6	27879982	0.569
		rs66785117	6	27523298	0.984
		rs66868086	6	27865902	0.609
		rs67040724	6	27905509	0.473
		rs67101035	6	27798887	0.789
		rs67662114	6	27932301	0.385
		rs6904596	6	27491299	0.935
		rs71559038	6	27640989	0.831
		rs71559054	6	27896799	0.51
		rs72845046	6	27575268	0.978
		rs72845070	6	27668300	0.862
		rs72847313	6	27730082	0.871
		rs9368531	6	27781872	0.932
rs67981811	41	rs13190888	6	28285985	0.97
		rs13191786	6	28277671	0.945
		rs13195291	6	28169241	0.989
		rs13198809	6	28323702	0.84
		rs13201681	6	28394680	0.86
		rs13204012	6	28201531	0.988
		rs13205211	6	28203056	0.987
		rs13207345	6	28265572	0.95
		rs13208096	6	28225311	0.983
		rs13213152	6	28349698	0.811
		rs13213986	6	28358009	0.592
		rs13214023	6	28332141	0.781
		rs2232423	6	28366151	0.186
		rs2232426	6	28360659	0.442
		rs2232429	6	28359632	0.357
		rs33932084	6	28268824	0.98
		rs34218844	6	28290647	0.934
		rs34243448	6	28193102	0.986
		rs34396849	6	28250955	0.96
		rs34546986	6	28362309	0.632
		rs34661125	6	28281894	0.915
		rs34691223	6	28258208	0.965
		rs34871267	6	28364232	0.711
		rs34878803	6	28250179	0.974
		rs34950484	6	28278688	0.908
		rs35016036	6	28314880	0.75
		rs35017208	6	28345282	0.507
		rs35030260	6	28305508	0.955
		rs35353359	6	28324378	0.671
		rs35656932	6	28191288	0.984
		rs35744819	6	28318331	0.901
		rs35749575	6	28114818	0.99
		rs35883476	6	28368508	0.551
		rs36092177	6	28357807	0.271
		rs56075693	6	28290328	0.939
		rs56189111	6	28271973	0.922
		rs67340775	6	28304384	0.892
		rs67381177	6	28411941	0.877
		rs67981811	6	28354835	0.097
		rs67998226	6	28238059	0.978
		rs72854513	6	28265954	0.928
rs7847927	5	rs10759242	9	110305088	0.831
		rs10759243	9	110306115	0.96
		rs10816528	9	110303833	0.688
		rs2185857	9	110303463	0.995
		rs7847927	9	110305273	0.488
rs10843109	2	rs10843109	12	28288716	0.855
		rs11049366	12	28292064	1
rs1343607	39	rs12552	13	53625781	0.986
		rs12585957	13	53859873	0.969
		rs12860317	13	53827237	0.981
		rs13353100	13	53826781	0.979
		rs1343603	13	53679958	0.99
		rs1343605	13	53647048	0.748
		rs1343607	13	53645448	0.198
		rs1343610	13	53662674	0.967
		rs1343611	13	53622872	0.982
		rs1343612	13	53675539	0.983
		rs1419216	13	53652003	0.928
		rs1923767	13	53678905	0.989
		rs1923768	13	53678839	0.989
		rs1936385	13	53659421	0.956
		rs1951722	13	53679747	0.986
		rs2181389	13	53704246	0.98
		rs2246208	13	53652128	0.918
		rs2759694	13	53695378	0.976
		rs2759698	13	53687653	0.985
		rs2759700	13	53684042	0.987
		rs2806933	13	53643370	0.385
		rs2806942	13	53644656	0.962
		rs2806946	13	53645933	0.907
		rs2806949	13	53646138	0.897
		rs2806950	13	53646197	0.568
		rs2806971	13	53653856	0.947
		rs2806974	13	53659930	0.938
		rs2806978	13	53663870	0.965
		rs2806982	13	53675070	0.984
		rs4886119	13	53620117	0.978
		rs71430868	13	53817443	0.987
		rs7326087	13	53862161	0.975
		rs7991623	13	53617781	0.973
		rs9536358	13	53686701	0.99
		rs9536359	13	53691446	0.988
		rs9536363	13	53709427	0.989
		rs9536375	13	53817816	0.988
		rs9591504	13	53861091	0.971
		rs9596771	13	53823794	0.985
rs2403907	5	rs2403907	21	16574455	0.96
		rs2823128	21	16563309	0.973
		rs2823129	21	16563640	0.981
		rs7275695	21	16568524	0.992
		rs7282349	21	16564561	0.99
SNP: single nucleotide polymorphism; CumSum: cumulative summation of probability of SNP in this credible set.

## Sheet: Table S8
Table S8. Results from colocalization analysis for each pleiotropic SNP identified from CPASSOC.
Index SNP	Chromosome:Position	Beta		P-value		PCPASSOC	PPH4
		Breast cancer	Depression	Breast cancer	Depression
Depression and overall breast cancer
rs78955704	chr5:45072777-45968819	0.1	0.04	3.57e-10	0.000472	1.29e-09	0.003
rs68006638	chr6:25219582-26090025	-0.06	-0.04	4.98e-07	2.13e-08	1.44e-12	0.983
rs35400317	chr6:26095643-27091661	-0.06	-0.05	5.35e-08	3.87e-14	1.41e-19	0.983
rs35768595	chr6:27103654-27626631	-0.06	-0.05	1.45e-07	8.21e-14	8.42e-19	0.918
rs17693963	chr6:27219491-28173219	0.05	0.06	2.21e-06	2.31e-16	8.96e-21	0.742
rs67981811	chr6:27854963-28411941	0.06	0.06	4.17e-07	1.14e-18	6.52e-24	0.955
rs9263717	chr6:31078804-31321919	-0.03	-0.02	3.64e-06	2.32e-05	1.92e-08	0.183
rs56101042	chr14:103229696-103387971	0.03	-0.03	0.000958	5.06e-07	6.53e-09	0.351
rs4906340	chr14:103833385-104174123	-0.02	-0.03	0.000337	1.06e-09	4.22e-12	0.123
rs2403907	chr21:16488615-16578800	-0.08	0.02	1.38e-33	0.000619	1.55e-33	0.437
rs5762586	chr22:28540492-29090363	-0.04	-0.01	3.88e-09	0.00054	1.43e-08	0.037
rs5757946	chr22:40809034-40809034	-0.04	-0.02	3.77e-12	0.000405	1.28e-11	0.009
Depression and ER+ breast cancer
rs13198474	chr6:25419094-26090025	-0.08	-0.04	2.68e-07	2.93e-08	2.3e-11	0.968
rs45527431	chr6:26111271-27091661	0.08	0.05	6.74e-08	3.83e-14	3.92e-18	0.984
rs35768595	chr6:27103654-27626631	-0.08	-0.05	7.16e-08	8.21e-14	1.38e-17	0.972
rs17693963	chr6:27219491-28173219	0.08	0.06	2.95e-08	2.31e-16	8.85e-21	0.623
rs67981811	chr6:27854963-28411941	0.08	0.06	4.4e-08	1.14e-18	3.14e-23	0.965
rs7847927	chr9:110297639-110333432	0.07	-0.02	3.62e-20	0.000547	3.12e-19	0.422
rs10843109	chr12:28288716-28579324	-0.08	0.03	1.6e-09	0.00051	8.32e-09	0.002
rs1343607	chr13:53617781-54049489	-0.03	0.02	0.000833	1.07e-07	3.31e-09	0.139
rs2403907	chr21:16488615-16582933	-0.1	0.02	2.95e-33	0.000619	1.91e-32	0.428
SNP: single nucleotide polymorphism; PPH4: probability that both traits associated through sharing a single causal variant; ER: estrogen receptor.

## Sheet: Table S9
Table S9. TWAS significant (PBonferroni < 0.05) gene-tissue pairs identified for depression, overall breast cancer, and subtype-specific breast cancer.
Tissue	Ensembl gene ID	Chromosome	Gene start	Gene end	BEST.GWAS.ID	BEST.GWAS.Z	TWAS.Z	TWAS.P	PBonferroni
Depression
Adipose_Subcutaneous	ENSG00000232912.5	1	8424644	8424645	rs301805	5.17	-5.12486	2.98e-07	0.00288464
Adipose_Subcutaneous	ENSG00000266993.3	1	51793933	51793934	rs1890946	-6.55	5.11667	3.11e-07	0.00301048
Adipose_Subcutaneous	ENSG00000118473.21	1	66533382	66533383	rs6656912	-5.8	6.40895	1.47e-10	1.42296e-06
Adipose_Subcutaneous	ENSG00000075884.13	2	143091361	143091362	rs4662299	-4.02	-4.70374	2.55e-06	0.024684
Adipose_Subcutaneous	ENSG00000145022.4	3	49412205	49412206	rs9831648	5.65	-4.76367	1.9e-06	0.018392
Adipose_Subcutaneous	ENSG00000145020.15	3	49422752	49422753	rs9831648	5.65	-4.55973	5.12e-06	0.0495616
Adipose_Subcutaneous	ENSG00000145029.13	3	49429325	49429326	rs9831648	5.65	-4.61159	4e-06	0.03872
Adipose_Subcutaneous	ENSG00000164068.15	3	49689501	49689502	rs4241405	5.49	4.64989	3.32e-06	0.0321376
Adipose_Subcutaneous	ENSG00000173540.12	3	49723950	49723951	rs4241405	5.49	5.26956	1.37e-07	0.00132616
Adipose_Subcutaneous	ENSG00000176095.11	3	49786541	49786542	rs4241405	5.49	5.473	4.42e-08	0.000427856
Adipose_Subcutaneous	ENSG00000137312.14	6	30742732	30742733	rs3130557	-8.75	-8.75	2.22e-18	2.14896e-14
Adipose_Subcutaneous	ENSG00000137411.16	6	30914204	30914205	rs3130557	-8.81	5.11	3.29e-07	0.00318472
Adipose_Subcutaneous	ENSG00000225851.1	6	31382287	31382288	rs3130557	-8.84	6.46	1.02e-10	9.8736e-07
Adipose_Subcutaneous	ENSG00000206337.10	6	31463370	31463371	rs3130557	-8.88	4.93	8.39e-07	0.00812152
Adipose_Subcutaneous	ENSG00000204516.9	6	31494880	31494881	rs3130557	-8.87	-6.07	1.25e-09	1.21e-05
Adipose_Subcutaneous	ENSG00000204444.10	6	31655470	31655471	rs3130923	-8.23	6.14	8.16e-10	7.89888e-06
Adipose_Subcutaneous	ENSG00000204435.13	6	31665390	31665391	rs3130923	-8.23	-8.18	2.92e-16	2.82656e-12
Adipose_Subcutaneous	ENSG00000204438.10	6	31666282	31666283	rs3130923	-8.23	5.9	3.63e-09	3.51384e-05
Adipose_Subcutaneous	ENSG00000204410.14	6	31739947	31739948	rs3130923	-8.23	4.85	1.2e-06	0.011616
Adipose_Subcutaneous	ENSG00000204371.11	6	31897683	31897684	rs3130923	-8	-5.08	3.69e-07	0.00357192
Adipose_Subcutaneous	ENSG00000244731.7	6	31982023	31982024	rs3130923	-8.03	5.9	3.63e-09	3.51384e-05
Adipose_Subcutaneous	ENSG00000204338.8	6	32005688	32005689	rs3101018	-7.55	6.19	6.11e-10	5.91448e-06
Adipose_Subcutaneous	ENSG00000224389.8	6	32014761	32014762	rs3101018	-7.52	-5.57	2.56e-08	0.000247808
Adipose_Subcutaneous	ENSG00000231852.6	6	32038264	32038265	rs3101018	-7.52	-4.99	5.89e-07	0.00570152
Adipose_Subcutaneous	ENSG00000204308.7	6	32178353	32178354	rs3101018	-7.42	7.1	1.22e-12	1.18096e-08
Adipose_Subcutaneous	ENSG00000170209.4	11	113387790	113387791	rs4936275	-6.28	-5.40685	6.41e-08	0.000620488
Adipose_Subcutaneous	ENSG00000149295.13	11	113475388	113475389	rs4936275	-6.28	4.77576	1.79e-06	0.0173272
Adipose_Subcutaneous	ENSG00000187676.7	13	31199935	31199936	rs9529314	-6.27	-6.4378	1.21e-10	1.17128e-06
Adipose_Subcutaneous	ENSG00000165379.13	14	41607569	41607570	rs1950829	6.91	-5.75971	8.43e-09	8.16024e-05
Adipose_Subcutaneous	ENSG00000183379.8	14	74426101	74426102	rs7152906	-6.01	-4.81237	1.49e-06	0.0144232
Adipose_Subcutaneous	ENSG00000119608.12	14	74871939	74871940	rs7152906	-6.01	-5.72075	1.06e-08	0.000102608
Adipose_Subcutaneous	ENSG00000166165.12	14	103523110	103523111	rs11625397	-6.12	-5.18423	2.17e-07	0.00210056
Adipose_Subcutaneous	ENSG00000258851.1	14	103553420	103553421	rs11625397	-6.12	-5.761	8.36e-09	8.09248e-05
Adipose_Subcutaneous	ENSG00000126214.21	14	103561895	103561896	rs11625397	-6.12	5.66095	1.51e-08	0.000146168
Adipose_Subcutaneous	ENSG00000270108.1	14	103687575	103687576	rs11625397	-6.12	5.696	1.23e-08	0.000119064
Adipose_Subcutaneous	ENSG00000149656.8	20	64294890	64294891	rs7271823	-4.19	-4.66233	3.13e-06	0.0302984
Adipose_Visceral_Omentum	ENSG00000232912.5	1	8424644	8424645	rs301805	5.17	-5.147	2.65e-07	0.00204633
Adipose_Visceral_Omentum	ENSG00000142599.17	1	8817642	8817643	rs301805	5.17	-4.64176	3.45e-06	0.0266409
Adipose_Visceral_Omentum	ENSG00000118473.21	1	66533382	66533383	rs6656912	-5.8	5.27197	1.35e-07	0.00104247
Adipose_Visceral_Omentum	ENSG00000153246.12	2	160062609	160062610	rs4665145	-4.63	5.5442	2.95e-08	0.000227799
Adipose_Visceral_Omentum	ENSG00000145020.15	3	49422752	49422753	rs9831648	5.65	-4.7498	2.04e-06	0.0157529
Adipose_Visceral_Omentum	ENSG00000145029.13	3	49429325	49429326	rs9831648	5.65	-4.67876	2.89e-06	0.0223166
Adipose_Visceral_Omentum	ENSG00000164068.15	3	49689501	49689502	rs4241405	5.49	4.79444	1.63e-06	0.0125869
Adipose_Visceral_Omentum	ENSG00000173540.12	3	49723950	49723951	rs4241405	5.49	5.35	8.8e-08	0.000679536
Adipose_Visceral_Omentum	ENSG00000176095.11	3	49786541	49786542	rs4241405	5.49	5.363	8.19e-08	0.000632432
Adipose_Visceral_Omentum	ENSG00000239268.2	3	117997591	117997592	rs4688071	5.93	-5.25855	1.45e-07	0.00111969
Adipose_Visceral_Omentum	ENSG00000068796.16	5	62306161	62306162	rs10050495	-4.966	4.98377	6.24e-07	0.00481853
Adipose_Visceral_Omentum	ENSG00000137312.14	6	30742732	30742733	rs3130557	-8.75	-8.7456	2.22e-18	1.71428e-14
Adipose_Visceral_Omentum	ENSG00000271581.1	6	31356646	31356647	rs3130557	-8.82	4.6476	3.36e-06	0.0259459
Adipose_Visceral_Omentum	ENSG00000225851.1	6	31382287	31382288	rs3130557	-8.84	6.6196	3.6e-11	2.77992e-07
Adipose_Visceral_Omentum	ENSG00000204516.9	6	31494880	31494881	rs3130557	-8.87	-5.8163	6.02e-09	4.64864e-05
Adipose_Visceral_Omentum	ENSG00000204438.10	6	31666282	31666283	rs3130923	-8.23	6.7994	1.05e-11	8.1081e-08
Adipose_Visceral_Omentum	ENSG00000213719.8	6	31739762	31739763	rs3130923	-8.23	7.7211	1.15e-14	8.8803e-11
Adipose_Visceral_Omentum	ENSG00000244731.7	6	31982023	31982024	rs3130923	-8.03	7.4163	1.2e-13	9.2664e-10
Adipose_Visceral_Omentum	ENSG00000204338.8	6	32005688	32005689	rs3101018	-7.55	6.3459	2.21e-10	1.70656e-06
Adipose_Visceral_Omentum	ENSG00000248290.1	6	32012471	32012472	rs3101018	-7.52	4.8189	1.44e-06	0.0111197
Adipose_Visceral_Omentum	ENSG00000224389.8	6	32014761	32014762	rs3101018	-7.52	-6.0421	1.52e-09	1.17374e-05
Adipose_Visceral_Omentum	ENSG00000272871.1	9	14590064	14590065	rs10961649	4.981	4.7262	2.29e-06	0.0176834
Adipose_Visceral_Omentum	ENSG00000109991.8	11	57338373	57338374	rs2241899	-4.68	4.57491	4.76e-06	0.0367567
Adipose_Visceral_Omentum	ENSG00000156599.10	11	57667746	57667747	rs631791	5.11	4.82123	1.43e-06	0.0110425
Adipose_Visceral_Omentum	ENSG00000170209.4	11	113387790	113387791	rs4936275	-6.28	-5.87694	4.18e-09	3.2278e-05
Adipose_Visceral_Omentum	ENSG00000275409.1	12	118430146	118430147	rs521048	-5.15	-4.79365	1.64e-06	0.0126641
Adipose_Visceral_Omentum	ENSG00000187676.7	13	31199935	31199936	rs9529314	-6.27	-6.47473	9.5e-11	7.3359e-07
Adipose_Visceral_Omentum	ENSG00000126214.21	14	103561895	103561896	rs11625397	-6.12	6.0991	1.07e-09	8.26254e-06
Adipose_Visceral_Omentum	ENSG00000270108.1	14	103687575	103687576	rs11625397	-6.12	5.7577	8.53e-09	6.58687e-05
Adipose_Visceral_Omentum	ENSG00000269958.1	14	103696352	103696353	rs11625397	-6.12	5.6585	1.53e-08	0.000118147
Adipose_Visceral_Omentum	ENSG00000101017.13	20	46118271	46118272	rs9074	6.33	-4.89801	9.68e-07	0.0074749
Adrenal_Gland	ENSG00000266993.3	1	51793933	51793934	rs1890946	-6.55	5.499	3.82e-08	0.000185881
Adrenal_Gland	ENSG00000186448.14	3	44584887	44584888	rs11709024	5.12	-4.421	9.82e-06	0.0477841
Adrenal_Gland	ENSG00000169964.7	3	44861868	44861869	rs11709024	5.12	-4.8563	1.2e-06	0.0058392
Adrenal_Gland	ENSG00000173540.12	3	49723950	49723951	rs4241405	5.49	5.2014	1.98e-07	0.000963468
Adrenal_Gland	ENSG00000146112.11	6	30687894	30687895	rs3130557	-8.75	4.653	3.27e-06	0.0159118
Adrenal_Gland	ENSG00000204540.10	6	31114749	31114750	rs3130557	-8.83	4.4796	7.48e-06	0.0363977
Adrenal_Gland	ENSG00000204525.16	6	31272104	31272105	rs3130557	-8.85	-5.03471	4.79e-07	0.00233081
Adrenal_Gland	ENSG00000204348.9	6	31972291	31972292	rs3130923	-8.03	-4.51926	6.21e-06	0.0302179
Adrenal_Gland	ENSG00000244731.7	6	31982023	31982024	rs3130923	-8.03	6.14232	8.13e-10	3.95606e-06
Adrenal_Gland	ENSG00000248290.1	6	32012471	32012472	rs3101018	-7.52	4.45802	8.27e-06	0.0402418
Adrenal_Gland	ENSG00000250535.1	6	32013269	32013270	rs3101018	-7.52	7.22848	4.88e-13	2.37461e-09
Adrenal_Gland	ENSG00000168477.17	6	32115262	32115263	rs3101018	-7.42	4.71139	2.46e-06	0.0119704
Adrenal_Gland	ENSG00000204308.7	6	32178353	32178354	rs3101018	-7.42	4.56954	4.89e-06	0.0237947
Adrenal_Gland	ENSG00000136213.9	7	2403559	2403560	rs3823624	-5.39	-5.31341	1.08e-07	0.000525528
Adrenal_Gland	ENSG00000106460.18	7	12211240	12211241	rs3807865	7.12	6.56009	5.38e-11	2.61791e-07
Adrenal_Gland	ENSG00000213277.3	10	103175553	103175554	rs11191499	-4.83	-4.9	9.38e-07	0.00456431
Adrenal_Gland	ENSG00000187676.7	13	31199935	31199936	rs9529314	-6.27	-6.43625	1.22e-10	5.93652e-07
Adrenal_Gland	ENSG00000269940.1	14	103695050	103695051	rs11625397	-6.12	5.00552	5.57e-07	0.00271036
Adrenal_Gland	ENSG00000269958.1	14	103696352	103696353	rs11625397	-6.12	5.15086	2.59e-07	0.00126029
Adrenal_Gland	ENSG00000119574.12	19	58538910	58538911	rs3794966	-4.46	4.45	8.59e-06	0.0417989
Artery_Aorta	ENSG00000266993.3	1	51793933	51793934	rs1890946	-6.55	4.99	6.04e-07	0.00468462
Artery_Aorta	ENSG00000158711.13	1	205631961	205631962	rs4951236	-4.68	-4.6493	3.33e-06	0.0258275
Artery_Aorta	ENSG00000145020.15	3	49422752	49422753	rs9831648	5.65	-4.77118	1.83e-06	0.0141935
Artery_Aorta	ENSG00000173540.12	3	49723950	49723951	rs4241405	5.49	5.35	8.8e-08	0.000682528
Artery_Aorta	ENSG00000068796.16	5	62306161	62306162	rs10050495	-4.966	4.824	1.41e-06	0.010936
Artery_Aorta	ENSG00000146112.11	6	30687894	30687895	rs3130557	-8.75	8.7456	2.22e-18	1.72183e-14
Artery_Aorta	ENSG00000137312.14	6	30742732	30742733	rs3130557	-8.75	-8.44038	3.16e-17	2.4509e-13
Artery_Aorta	ENSG00000214894.6	6	30830658	30830659	rs3130557	-8.77	-4.75051	2.03e-06	0.0157447
Artery_Aorta	ENSG00000204525.16	6	31272104	31272105	rs3130557	-8.85	-5.10666	3.28e-07	0.00254397
Artery_Aorta	ENSG00000225851.1	6	31382287	31382288	rs3130557	-8.84	5.55869	2.72e-08	0.000210963
Artery_Aorta	ENSG00000206337.10	6	31463370	31463371	rs3130557	-8.88	5.42198	5.89e-08	0.000456828
Artery_Aorta	ENSG00000204516.9	6	31494880	31494881	rs3130557	-8.87	-5.13263	2.86e-07	0.00221822
Artery_Aorta	ENSG00000204463.12	6	31652704	31652705	rs3130923	-8.23	6.28478	3.28e-10	2.54397e-06
Artery_Aorta	ENSG00000204410.14	6	31739947	31739948	rs3130923	-8.23	8.07618	6.68e-16	5.18101e-12
Artery_Aorta	ENSG00000166278.14	6	31897784	31897785	rs3130923	-8	-5.22756	1.72e-07	0.00133403
Artery_Aorta	ENSG00000244731.7	6	31982023	31982024	rs3130923	-8.03	7.20036	6.01e-13	4.66136e-09
Artery_Aorta	ENSG00000224389.8	6	32014761	32014762	rs3101018	-7.52	-5.31278	1.08e-07	0.000837648
Artery_Aorta	ENSG00000231852.6	6	32038264	32038265	rs3101018	-7.52	-6.78655	1.15e-11	8.9194e-08
Artery_Aorta	ENSG00000204301.6	6	32224066	32224067	rs3101018	-7.42	6.40967	1.46e-10	1.13238e-06
Artery_Aorta	ENSG00000228962.1	6	32390509	32390510	rs497309	-7.11	4.92079	8.62e-07	0.00668567
Artery_Aorta	ENSG00000204257.14	6	32969093	32969094	rs2854275	-5.08	-4.98483	6.2e-07	0.00480872
Artery_Aorta	ENSG00000112249.13	6	100881371	100881372	rs12524934	-4.87	4.51638	6.29e-06	0.0487852
Artery_Aorta	ENSG00000156599.10	11	57667746	57667747	rs631791	5.11	4.615	3.93e-06	0.0304811
Artery_Aorta	ENSG00000173992.8	11	66593083	66593084	rs2276138	-5.02	4.6367	3.54e-06	0.0274562
Artery_Aorta	ENSG00000170209.4	11	113387790	113387791	rs4936275	-6.28	-4.79172	1.65e-06	0.0127974
Artery_Aorta	ENSG00000111707.11	12	118376379	118376380	rs521048	-5.15	4.627	3.71e-06	0.0287748
Artery_Aorta	ENSG00000187676.7	13	31199935	31199936	rs9529314	-6.27	-5.07277	3.92e-07	0.00304035
Artery_Aorta	ENSG00000258636.1	14	41604855	41604856	rs1950829	6.91	-6.786	1.15e-11	8.9194e-08
Artery_Aorta	ENSG00000165379.13	14	41607569	41607570	rs1950829	6.91	-6.6711	2.54e-11	1.97002e-07
Artery_Aorta	ENSG00000166166.12	14	103529183	103529184	rs11625397	-6.12	5.3567	8.47e-08	0.000656933
Artery_Aorta	ENSG00000258851.1	14	103553420	103553421	rs11625397	-6.12	-4.8878	1.02e-06	0.00791112
Artery_Aorta	ENSG00000101017.13	20	46118271	46118272	rs9074	6.33	-4.909	9.15e-07	0.00709674
Artery_Coronary	ENSG00000118473.21	1	66533382	66533383	rs6656912	-5.8	5.5589	2.71e-08	0.000105121
Artery_Coronary	ENSG00000120334.15	1	173824472	173824473	rs2068871	-4.67	4.555	5.24e-06	0.020326
Artery_Coronary	ENSG00000145020.15	3	49422752	49422753	rs9831648	5.65	-5.084	3.7e-07	0.00143523
Artery_Coronary	ENSG00000145029.13	3	49429325	49429326	rs9831648	5.65	-5.084	3.7e-07	0.00143523
Artery_Coronary	ENSG00000173540.12	3	49723950	49723951	rs4241405	5.49	5.398	6.74e-08	0.000261445
Artery_Coronary	ENSG00000204538.3	6	31139349	31139350	rs3130557	-8.83	4.40674	1.05e-05	0.0407295
Artery_Coronary	ENSG00000204525.16	6	31272104	31272105	rs3130557	-8.85	-4.71938	2.37e-06	0.00919323
Artery_Coronary	ENSG00000225851.1	6	31382287	31382288	rs3130557	-8.84	5.4737	4.41e-08	0.000171064
Artery_Coronary	ENSG00000204516.9	6	31494880	31494881	rs3130557	-8.87	-6.56428	5.23e-11	2.02872e-07
Artery_Coronary	ENSG00000204463.12	6	31652704	31652705	rs3130923	-8.23	4.50793	6.55e-06	0.0254075
Artery_Coronary	ENSG00000204410.14	6	31739947	31739948	rs3130923	-8.23	7.99734	1.27e-15	4.92633e-12
Artery_Coronary	ENSG00000204356.13	6	31959078	31959079	rs3130923	-8.03	4.39782	1.09e-05	0.0422811
Artery_Coronary	ENSG00000244731.7	6	31982023	31982024	rs3130923	-8.03	7.20036	6.01e-13	2.33128e-09
Artery_Coronary	ENSG00000247934.4	12	28190737	28190738	rs11049301	-4.36	-4.44067	8.97e-06	0.0347946
Artery_Coronary	ENSG00000187676.7	13	31199935	31199936	rs9529314	-6.27	-5.6607	1.51e-08	5.85729e-05
Artery_Coronary	ENSG00000258851.1	14	103553420	103553421	rs11625397	-6.12	-4.795	1.63e-06	0.00632277
Artery_Coronary	ENSG00000270108.1	14	103687575	103687576	rs11625397	-6.12	6.043	1.51e-09	5.85729e-06
Artery_Coronary	ENSG00000269940.1	14	103695050	103695051	rs11625397	-6.12	4.469	7.86e-06	0.0304889
Artery_Coronary	ENSG00000101017.13	20	46118271	46118272	rs9074	6.33	-5.3339	9.61e-08	0.000372772
Artery_Tibial	ENSG00000232912.5	1	8424644	8424645	rs301805	5.17	-5.29362	1.2e-07	0.00113556
Artery_Tibial	ENSG00000266993.3	1	51793933	51793934	rs1890946	-6.55	4.8292	1.37e-06	0.0129643
Artery_Tibial	ENSG00000118473.21	1	66533382	66533383	rs6656912	-5.8	5.21404	1.85e-07	0.00175066
Artery_Tibial	ENSG00000213047.12	1	197775695	197775696	rs17641524	-5.66	-4.79535	1.62e-06	0.0153301
Artery_Tibial	ENSG00000196220.15	3	9330595	9330596	rs2600178	-4.36	-4.6065	4.1e-06	0.0387983
Artery_Tibial	ENSG00000185909.14	3	49171610	49171611	rs9831648	5.65	4.773	1.82e-06	0.0172227
Artery_Tibial	ENSG00000233276.3	3	49358599	49358600	rs9831648	5.65	4.6595	3.17e-06	0.0299977
Artery_Tibial	ENSG00000145022.4	3	49412205	49412206	rs9831648	5.65	-4.901	9.54e-07	0.0090277
Artery_Tibial	ENSG00000173402.11	3	49468702	49468703	rs9831648	5.65	-5.2721	1.35e-07	0.0012775
Artery_Tibial	ENSG00000173540.12	3	49723950	49723951	rs4241405	5.49	5.3393	9.33e-08	0.000882898
Artery_Tibial	ENSG00000163938.16	3	52681155	52681156	rs1134546	-4.36	4.5579	5.17e-06	0.0489237
Artery_Tibial	ENSG00000249252.5	4	15263463	15263464	rs10755215	5.18	-4.64379	3.42e-06	0.0323635
Artery_Tibial	ENSG00000146112.11	6	30687894	30687895	rs3130557	-8.75	8.7456	2.22e-18	2.10079e-14
Artery_Tibial	ENSG00000137312.14	6	30742732	30742733	rs3130557	-8.75	-9.07201	1.17e-19	1.10717e-15
Artery_Tibial	ENSG00000204525.16	6	31272104	31272105	rs3130557	-8.85	-4.86738	1.13e-06	0.0106932
Artery_Tibial	ENSG00000225851.1	6	31382287	31382288	rs3130557	-8.84	7.25169	4.12e-13	3.89876e-09
Artery_Tibial	ENSG00000204463.12	6	31652704	31652705	rs3130923	-8.23	5.94892	2.7e-09	2.55501e-05
Artery_Tibial	ENSG00000204438.10	6	31666282	31666283	rs3130923	-8.23	6.02937	1.65e-09	1.56139e-05
Artery_Tibial	ENSG00000244731.7	6	31982023	31982024	rs3130923	-8.03	5.72094	1.06e-08	0.000100308
Artery_Tibial	ENSG00000204338.8	6	32005688	32005689	rs3101018	-7.55	6.42115	1.35e-10	1.2775e-06
Artery_Tibial	ENSG00000231852.6	6	32038264	32038265	rs3101018	-7.52	-4.56626	4.97e-06	0.0470311
Artery_Tibial	ENSG00000204308.7	6	32178353	32178354	rs3101018	-7.42	5.54183	2.99e-08	0.000282944
Artery_Tibial	ENSG00000106460.18	7	12211240	12211241	rs3807865	7.12	5.58046	2.4e-08	0.000227112
Artery_Tibial	ENSG00000172247.3	11	47594658	47594659	rs12422023	4.71	4.64743	3.36e-06	0.0317957
Artery_Tibial	ENSG00000156599.10	11	57667746	57667747	rs631791	5.11	4.942	7.73e-07	0.0073149
Artery_Tibial	ENSG00000173715.15	11	66744450	66744451	rs2276138	-5.02	-4.77389	1.81e-06	0.017128
Artery_Tibial	ENSG00000170209.4	11	113387790	113387791	rs4936275	-6.28	-5.09106	3.56e-07	0.00336883
Artery_Tibial	ENSG00000275409.1	12	118430146	118430147	rs521048	-5.15	-4.69526	2.66e-06	0.0251716
Artery_Tibial	ENSG00000187676.7	13	31199935	31199936	rs9529314	-6.27	-5.85948	4.64e-09	4.39083e-05
Artery_Tibial	ENSG00000165379.13	14	41607569	41607570	rs1950829	6.91	-6.1096	9.99e-10	9.45354e-06
Artery_Tibial	ENSG00000126822.16	14	64704101	64704102	rs1256112	-4.32	-4.7374	2.16e-06	0.0204401
Artery_Tibial	ENSG00000119682.16	14	74713114	74713115	rs7152906	-6.01	-5.505	3.69e-08	0.000349185
Artery_Tibial	ENSG00000119608.12	14	74871939	74871940	rs7152906	-6.01	-5.2	1.99e-07	0.00188314
Artery_Tibial	ENSG00000075413.17	14	103385391	103385392	rs11625397	-6.12	5.5072	3.65e-08	0.000345399
Artery_Tibial	ENSG00000260285.1	14	103529071	103529072	rs11625397	-6.12	-5.151	2.59e-07	0.00245092
Artery_Tibial	ENSG00000258851.1	14	103553420	103553421	rs11625397	-6.12	-5.761	8.36e-09	7.91107e-05
Artery_Tibial	ENSG00000166170.9	14	103562830	103562831	rs11625397	-6.12	-5.4834	4.17e-08	0.000394607
Artery_Tibial	ENSG00000270108.1	14	103687575	103687576	rs11625397	-6.12	6.0836	1.17e-09	1.10717e-05
Artery_Tibial	ENSG00000101017.13	20	46118271	46118272	rs9074	6.33	-4.6966	2.65e-06	0.025077
Brain_Amygdala	ENSG00000232912.5	1	8424644	8424645	rs301805	5.17	-5.169	2.35e-07	0.0006063
Brain_Amygdala	ENSG00000234177.5	2	104757718	104757719	rs6714455	4.61	-4.3042	1.68e-05	0.043344
Brain_Amygdala	ENSG00000177352.9	3	49166320	49166321	rs9831648	5.65	5.0013	5.69e-07	0.00146802
Brain_Amygdala	ENSG00000145020.15	3	49422752	49422753	rs9831648	5.65	-4.5172	6.27e-06	0.0161766
Brain_Amygdala	ENSG00000173540.12	3	49723950	49723951	rs4241405	5.49	5.35	8.8e-08	0.00022704
Brain_Amygdala	ENSG00000137411.16	6	30914204	30914205	rs3130557	-8.8	5.436	5.45e-08	0.00014061
Brain_Amygdala	ENSG00000204540.10	6	31114749	31114750	rs3130557	-8.84	4.3464	1.38e-05	0.035604
Brain_Amygdala	ENSG00000204525.16	6	31272104	31272105	rs3130557	-8.86	-5.0213	5.13e-07	0.00132354
Brain_Amygdala	ENSG00000244731.7	6	31982023	31982024	rs3130923	-8.06	6.7027	2.05e-11	5.289e-08
Brain_Amygdala	ENSG00000204338.8	6	32005688	32005689	rs3101018	-7.57	6.4428	1.17e-10	3.0186e-07
Brain_Amygdala	ENSG00000250535.1	6	32013269	32013270	rs3101018	-7.54	5.2905	1.22e-07	0.00031476
Brain_Amygdala	ENSG00000227603.1	9	93437120	93437121	rs7853605	4.96	4.5295	5.91e-06	0.0152478
Brain_Amygdala	ENSG00000109919.9	11	47642622	47642623	rs12422023	4.71	-4.39911	1.09e-05	0.028122
Brain_Amygdala	ENSG00000168060.15	11	65058548	65058549	rs947791	5.15	4.27797	1.89e-05	0.048762
Brain_Amygdala	ENSG00000278376.1	11	118791253	118791254	rs2187490	5.15	4.332	1.48e-05	0.038184
Brain_Amygdala	ENSG00000187581.2	14	93347190	93347191	rs10137365	-4.24	-4.2995	1.71e-05	0.044118
Brain_Amygdala	ENSG00000269958.1	14	103696352	103696353	rs11625397	-6.12	5.696	1.23e-08	3.1734e-05
Brain_Amygdala	ENSG00000101017.13	20	46118271	46118272	rs9074	6.33	-4.65938	3.17e-06	0.0081786
Brain_Anterior_cingulate_cortex_BA24	ENSG00000225399.4	3	49260084	49260085	rs9831648	5.65	-6.5003	8.02e-11	2.75006e-07
Brain_Anterior_cingulate_cortex_BA24	ENSG00000145020.15	3	49422752	49422753	rs9831648	5.65	-5.084	3.7e-07	0.00126873
Brain_Anterior_cingulate_cortex_BA24	ENSG00000173540.12	3	49723950	49723951	rs4241405	5.49	5.291	1.22e-07	0.000418338
Brain_Anterior_cingulate_cortex_BA24	ENSG00000250377.1	5	88693971	88693972	rs2195613	5.26	-4.90139	9.52e-07	0.00326441
Brain_Anterior_cingulate_cortex_BA24	ENSG00000137411.16	6	30914204	30914205	rs3130557	-8.81	5.24512	1.56e-07	0.000534924
Brain_Anterior_cingulate_cortex_BA24	ENSG00000272501.1	6	31198036	31198037	rs3130557	-8.82	-4.62344	3.77e-06	0.0129273
Brain_Anterior_cingulate_cortex_BA24	ENSG00000204525.16	6	31272104	31272105	rs3130557	-8.84	-5.25612	1.47e-07	0.000504063
Brain_Anterior_cingulate_cortex_BA24	ENSG00000244731.7	6	31982023	31982024	rs3130923	-8.04	7.40679	1.29e-13	4.42341e-10
Brain_Anterior_cingulate_cortex_BA24	ENSG00000204338.8	6	32005688	32005689	rs3101018	-7.55	5.54873	2.88e-08	9.87552e-05
Brain_Anterior_cingulate_cortex_BA24	ENSG00000227603.1	9	93437120	93437121	rs7853605	4.959	4.343	1.41e-05	0.0483489
Brain_Anterior_cingulate_cortex_BA24	ENSG00000111707.11	12	118376379	118376380	rs521048	-5.15	4.88	1.06e-06	0.00363474
Brain_Anterior_cingulate_cortex_BA24	ENSG00000275759.1	12	118428280	118428281	rs521048	-5.15	-4.3381	1.44e-05	0.0493776
Brain_Anterior_cingulate_cortex_BA24	ENSG00000275409.1	12	118430146	118430147	rs521048	-5.15	-4.594	4.35e-06	0.0149161
Brain_Anterior_cingulate_cortex_BA24	ENSG00000187676.7	13	31199935	31199936	rs9529314	-6.27	-5.314	1.07e-07	0.000366903
Brain_Anterior_cingulate_cortex_BA24	ENSG00000166170.9	14	103562830	103562831	rs11625397	-6.12	4.8769	1.08e-06	0.00370332
Brain_Caudate_basal_ganglia	ENSG00000152760.9	1	66752459	66752460	rs6656912	-5.8	-5.37341	7.73e-08	0.000385727
Brain_Caudate_basal_ganglia	ENSG00000172260.14	1	72282733	72282734	rs2568958	-8.71	5.79542	6.81e-09	3.39819e-05
Brain_Caudate_basal_ganglia	ENSG00000233276.3	3	49358599	49358600	rs9831648	5.65	4.7814	1.74e-06	0.0086826
Brain_Caudate_basal_ganglia	ENSG00000145020.15	3	49422752	49422753	rs9831648	5.65	-4.445	8.79e-06	0.0438621
Brain_Caudate_basal_ganglia	ENSG00000173540.12	3	49723950	49723951	rs4241405	5.49	5.2469	1.55e-07	0.00077345
Brain_Caudate_basal_ganglia	ENSG00000137312.14	6	30742732	30742733	rs3130557	-8.75	-8.7456	2.22e-18	1.10778e-14
Brain_Caudate_basal_ganglia	ENSG00000213760.10	6	31546847	31546848	rs3130557	-8.87	4.9784	6.41e-07	0.00319859
Brain_Caudate_basal_ganglia	ENSG00000204371.11	6	31897683	31897684	rs3130923	-8	4.836	1.32e-06	0.0065868
Brain_Caudate_basal_ganglia	ENSG00000244731.7	6	31982023	31982024	rs3130923	-8.04	6.5263	6.74e-11	3.36326e-07
Brain_Caudate_basal_ganglia	ENSG00000204338.8	6	32005688	32005689	rs3101018	-7.55	6.0462	1.48e-09	7.3852e-06
Brain_Caudate_basal_ganglia	ENSG00000272871.1	9	14590064	14590065	rs10961649	4.98	5.2246	1.75e-07	0.00087325
Brain_Caudate_basal_ganglia	ENSG00000234921.1	9	124032418	124032419	rs2670139	5.06	-5.1653	2.4e-07	0.0011976
Brain_Caudate_basal_ganglia	ENSG00000172247.3	11	47594658	47594659	rs12422023	4.71	4.5992	4.24e-06	0.0211576
Brain_Caudate_basal_ganglia	ENSG00000275409.1	12	118430146	118430147	rs521048	-5.15	-4.65601	3.22e-06	0.0160678
Brain_Caudate_basal_ganglia	ENSG00000119682.16	14	74713114	74713115	rs7152906	-6.01	-4.60295	4.17e-06	0.0208083
Brain_Caudate_basal_ganglia	ENSG00000260469.2	15	73768213	73768214	rs7162423	-4.63	4.63	3.66e-06	0.0182634
Brain_Caudate_basal_ganglia	ENSG00000283458.1	18	39314239	39314240	rs12965338	-4.55	-4.547	5.44e-06	0.0271456
Brain_Caudate_basal_ganglia	ENSG00000182257.6	22	46054143	46054144	rs9627391	-5.04	4.4405	8.97e-06	0.0447603
Brain_Cerebellar_Hemisphere	ENSG00000232912.5	1	8424644	8424645	rs301805	5.17	-5.147	2.65e-07	0.0016014
Brain_Cerebellar_Hemisphere	ENSG00000266993.3	1	51793933	51793934	rs1890946	-6.55	4.59582	4.31e-06	0.0260453
Brain_Cerebellar_Hemisphere	ENSG00000227207.2	1	72301471	72301472	rs2568958	-8.71	-8.58308	9.24e-18	5.58373e-14
Brain_Cerebellar_Hemisphere	ENSG00000153563.15	2	86808395	86808396	rs7586028	4.55	-4.7391	2.15e-06	0.0129924
Brain_Cerebellar_Hemisphere	ENSG00000178467.17	3	48989988	48989989	rs9831648	5.65	-4.50563	6.62e-06	0.0400047
Brain_Cerebellar_Hemisphere	ENSG00000173540.12	3	49723950	49723951	rs4241405	5.49	5.35	8.8e-08	0.000531784
Brain_Cerebellar_Hemisphere	ENSG00000250377.1	5	88693971	88693972	rs2195613	5.265	-4.87814	1.07e-06	0.00646601
Brain_Cerebellar_Hemisphere	ENSG00000213523.10	5	140558251	140558252	rs199152	-3.705	4.51824	6.24e-06	0.0377083
Brain_Cerebellar_Hemisphere	ENSG00000137312.14	6	30742732	30742733	rs3130557	-8.75	-7.73227	1.06e-14	6.40558e-11
Brain_Cerebellar_Hemisphere	ENSG00000204536.13	6	31158237	31158238	rs3130557	-8.82	-5.87033	4.35e-09	2.62871e-05
Brain_Cerebellar_Hemisphere	ENSG00000204525.16	6	31272104	31272105	rs3130557	-8.85	-5.74137	9.39e-09	5.67438e-05
Brain_Cerebellar_Hemisphere	ENSG00000231402.1	6	31288963	31288964	rs3130557	-8.85	-5.6413	1.69e-08	0.000102127
Brain_Cerebellar_Hemisphere	ENSG00000271581.1	6	31356646	31356647	rs3130557	-8.84	-6.24785	4.16e-10	2.51389e-06
Brain_Cerebellar_Hemisphere	ENSG00000272221.1	6	31395494	31395495	rs3130557	-8.88	-4.5881	4.47e-06	0.0270122
Brain_Cerebellar_Hemisphere	ENSG00000213722.8	6	31730579	31730580	rs3130923	-8.23	4.922	8.57e-07	0.00517885
Brain_Cerebellar_Hemisphere	ENSG00000244731.7	6	31982023	31982024	rs3130923	-8.05	5.94909	2.7e-09	1.63161e-05
Brain_Cerebellar_Hemisphere	ENSG00000204338.8	6	32005688	32005689	rs3101018	-7.57	5.56631	2.6e-08	0.000157118
Brain_Cerebellar_Hemisphere	ENSG00000231852.6	6	32038264	32038265	rs3101018	-7.53	-4.52025	6.18e-06	0.0373457
Brain_Cerebellar_Hemisphere	ENSG00000077063.10	7	117874138	117874139	rs7807677	-6.33	-5.80403	6.47e-09	3.90982e-05
Brain_Cerebellar_Hemisphere	ENSG00000272871.1	9	14590064	14590065	rs10961649	4.98	4.575	4.76e-06	0.0287647
Brain_Cerebellar_Hemisphere	ENSG00000109919.9	11	47642622	47642623	rs12422023	4.71	-4.52847	5.94e-06	0.0358954
Brain_Cerebellar_Hemisphere	ENSG00000165379.13	14	41607569	41607570	rs1950829	6.91	6.5412	6.1e-11	3.68623e-07
Brain_Cerebellar_Hemisphere	ENSG00000258851.1	14	103553420	103553421	rs11625397	-6.12	-6.40551	1.5e-10	9.0645e-07
Brain_Cerebellar_Hemisphere	ENSG00000126214.21	14	103561895	103561896	rs11625397	-6.12	5.84981	4.92e-09	2.97316e-05
Brain_Cerebellar_Hemisphere	ENSG00000166170.9	14	103562830	103562831	rs11625397	-6.12	6.23227	4.6e-10	2.77978e-06
Brain_Cerebellum	ENSG00000227207.2	1	72301471	72301472	rs2568958	-8.71	-8.60917	7.36e-18	5.30067e-14
Brain_Cerebellum	ENSG00000227740.1	1	175920512	175920513	rs10913112	-5.86	-5.50546	3.68e-08	0.000265034
Brain_Cerebellum	ENSG00000213047.12	1	197775695	197775696	rs17641524	-5.66	5.45966	4.77e-08	0.000343535
Brain_Cerebellum	ENSG00000178467.17	3	48989988	48989989	rs9831648	5.65	-4.7338	2.2e-06	0.0158444
Brain_Cerebellum	ENSG00000233276.3	3	49358599	49358600	rs9831648	5.65	4.8299	1.37e-06	0.00986674
Brain_Cerebellum	ENSG00000145020.15	3	49422752	49422753	rs9831648	5.65	-4.6298	3.66e-06	0.0263593
Brain_Cerebellum	ENSG00000145029.13	3	49429325	49429326	rs9831648	5.65	-5.057	4.26e-07	0.00306805
Brain_Cerebellum	ENSG00000173540.12	3	49723950	49723951	rs4241405	5.49	5.3606	8.29e-08	0.000597046
Brain_Cerebellum	ENSG00000271904.1	5	88498696	88498697	rs2195613	5.265	4.53038	5.89e-06	0.0424198
Brain_Cerebellum	ENSG00000137312.14	6	30742732	30742733	rs3130557	-8.75	-9.047	1.47e-19	1.05869e-15
Brain_Cerebellum	ENSG00000204536.13	6	31158237	31158238	rs3130557	-8.81	-4.5147	6.34e-06	0.0456607
Brain_Cerebellum	ENSG00000204525.16	6	31272104	31272105	rs3130557	-8.83	-5.7193	1.07e-08	7.70614e-05
Brain_Cerebellum	ENSG00000231402.1	6	31288963	31288964	rs3130557	-8.83	-5.0596	4.2e-07	0.00302484
Brain_Cerebellum	ENSG00000271581.1	6	31356646	31356647	rs3130557	-8.79	-5.7874	7.15e-09	5.14943e-05
Brain_Cerebellum	ENSG00000213722.8	6	31730579	31730580	rs3130923	-8.24	4.922	8.57e-07	0.00617211
Brain_Cerebellum	ENSG00000235663.1	6	31765587	31765588	rs3130923	-8.23	-7.8995	2.8e-15	2.01656e-11
Brain_Cerebellum	ENSG00000244731.7	6	31982023	31982024	rs3130923	-8.06	4.9116	9.03e-07	0.00650341
Brain_Cerebellum	ENSG00000204338.8	6	32005688	32005689	rs3101018	-7.55	6.2901	3.17e-10	2.28303e-06
Brain_Cerebellum	ENSG00000248290.1	6	32012471	32012472	rs3101018	-7.52	5.1576	2.5e-07	0.0018005
Brain_Cerebellum	ENSG00000224389.8	6	32014761	32014762	rs3101018	-7.52	-6.0744	1.24e-09	8.93048e-06
Brain_Cerebellum	ENSG00000231852.6	6	32038264	32038265	rs3101018	-7.52	-4.6647	3.09e-06	0.0222542
Brain_Cerebellum	ENSG00000168477.17	6	32115262	32115263	rs3101018	-7.42	-5.0088	5.48e-07	0.0039467
Brain_Cerebellum	ENSG00000228962.1	6	32390509	32390510	rs497309	-7.11	-6.7359	1.63e-11	1.17393e-07
Brain_Cerebellum	ENSG00000237649.7	6	33391535	33391536	rs6901216	-4.54	4.7185	2.38e-06	0.0171408
Brain_Cerebellum	ENSG00000106460.18	7	12211240	12211241	rs3807865	7.12	6.4734	9.58e-11	6.89952e-07
Brain_Cerebellum	ENSG00000255520.1	11	47130800	47130801	rs12422023	4.71	-4.63377	3.59e-06	0.0258552
Brain_Cerebellum	ENSG00000102572.14	13	98577150	98577151	rs4772087	4.78	4.782	1.74e-06	0.0125315
Brain_Cerebellum	ENSG00000165379.13	14	41607569	41607570	rs1950829	6.91	5.14781	2.64e-07	0.00190133
Brain_Cerebellum	ENSG00000166170.9	14	103562830	103562831	rs11625397	-6.12	6.11002	9.96e-10	7.17319e-06
Brain_Cerebellum	ENSG00000260469.2	15	73768213	73768214	rs7162423	-4.63	4.59798	4.27e-06	0.0307525
Brain_Cerebellum	ENSG00000041353.9	18	54717859	54717860	rs9953930	-6.25	-4.58852	4.46e-06	0.0321209
Brain_Cerebellum	ENSG00000083812.11	19	58467044	58467045	rs3794966	-4.46	-4.83702	1.32e-06	0.00950664
Brain_Cerebellum	ENSG00000130724.8	19	58555123	58555124	rs3794966	-4.46	4.57917	4.67e-06	0.0336333
Brain_Cerebellum	ENSG00000269600.1	19	58597815	58597816	rs3794966	-4.46	4.52407	6.07e-06	0.0437161
Brain_Cerebellum	ENSG00000168612.4	20	45881226	45881227	rs9074	6.33	4.8309	1.36e-06	0.00979472
Brain_Cortex	ENSG00000152760.9	1	66752459	66752460	rs6656912	-5.8	-5.95732	2.56e-09	1.41901e-05
Brain_Cortex	ENSG00000198160.14	1	66924894	66924895	rs6656912	-5.8	-4.557	5.19e-06	0.0287682
Brain_Cortex	ENSG00000134376.15	1	197268203	197268204	rs17641524	-5.66	-4.863	1.16e-06	0.00642988
Brain_Cortex	ENSG00000163050.16	1	226897535	226897536	rs2246221	-5.09	-5.48254	4.19e-08	0.000232252
Brain_Cortex	ENSG00000233276.3	3	49358599	49358600	rs9831648	5.65	4.80576	1.54e-06	0.00853622
Brain_Cortex	ENSG00000145020.15	3	49422752	49422753	rs9831648	5.65	-4.46868	7.87e-06	0.0436234
Brain_Cortex	ENSG00000173540.12	3	49723950	49723951	rs4241405	5.49	5.35	8.8e-08	0.000487784
Brain_Cortex	ENSG00000271904.1	5	88498696	88498697	rs2195613	5.265	4.99132	6e-07	0.0033258
Brain_Cortex	ENSG00000137312.14	6	30742732	30742733	rs3130557	-8.75	-8.74559	2.22e-18	1.23055e-14
Brain_Cortex	ENSG00000137411.16	6	30914204	30914205	rs3130557	-8.8	5.46042	4.75e-08	0.000263292
Brain_Cortex	ENSG00000204525.16	6	31272104	31272105	rs3130557	-8.86	-6.10098	1.05e-09	5.82015e-06
Brain_Cortex	ENSG00000204520.12	6	31399783	31399784	rs3130557	-8.86	-4.52034	6.17e-06	0.0342003
Brain_Cortex	ENSG00000213722.8	6	31730579	31730580	rs3130923	-8.24	4.922	8.57e-07	0.00475035
Brain_Cortex	ENSG00000224389.8	6	32014761	32014762	rs3101018	-7.52	-7.52478	5.28e-14	2.9267e-10
Brain_Cortex	ENSG00000231852.6	6	32038264	32038265	rs3101018	-7.52	-4.76547	1.88e-06	0.0104208
Brain_Cortex	ENSG00000086205.16	11	49208669	49208670	rs11040244	4.68	4.61	3.98e-06	0.0220611
Brain_Cortex	ENSG00000111707.11	12	118376379	118376380	rs521048	-5.15	4.513	6.39e-06	0.0354198
Brain_Cortex	ENSG00000187676.7	13	31199935	31199936	rs9529314	-6.27	-5.85407	4.8e-09	2.66064e-05
Brain_Cortex	ENSG00000166166.12	14	103529183	103529184	rs11625397	-6.12	6.0834	1.18e-09	6.54074e-06
Brain_Cortex	ENSG00000269958.1	14	103696352	103696353	rs11625397	-6.12	5.7857	7.22e-09	4.00205e-05
Brain_Cortex	ENSG00000101017.13	20	46118271	46118272	rs9074	6.33	-4.64327	3.43e-06	0.0190125
Brain_Frontal_Cortex_BA9	ENSG00000152760.9	1	66752459	66752460	rs6656912	-5.8	-4.9754	6.51e-07	0.00291257
Brain_Frontal_Cortex_BA9	ENSG00000178149.16	3	49022292	49022293	rs9831648	5.65	-4.5785	4.68e-06	0.0209383
Brain_Frontal_Cortex_BA9	ENSG00000233276.3	3	49358599	49358600	rs9831648	5.65	4.877	1.08e-06	0.00483192
Brain_Frontal_Cortex_BA9	ENSG00000173540.12	3	49723950	49723951	rs4241405	5.49	5.5345	3.12e-08	0.000139589
Brain_Frontal_Cortex_BA9	ENSG00000271904.1	5	88498696	88498697	rs2195613	5.265	4.4309	9.38e-06	0.0419661
Brain_Frontal_Cortex_BA9	ENSG00000250377.1	5	88693971	88693972	rs2195613	5.265	-4.829	1.37e-06	0.00612938
Brain_Frontal_Cortex_BA9	ENSG00000137411.16	6	30914204	30914205	rs3130557	-8.81	6.3713	1.87e-10	8.36638e-07
Brain_Frontal_Cortex_BA9	ENSG00000204525.16	6	31272104	31272105	rs3130557	-8.85	-5.0502	4.41e-07	0.00197303
Brain_Frontal_Cortex_BA9	ENSG00000213760.10	6	31546847	31546848	rs3130557	-8.88	4.99	6.04e-07	0.0027023
Brain_Frontal_Cortex_BA9	ENSG00000204463.12	6	31652704	31652705	rs3130923	-8.22	4.894	9.88e-07	0.00442031
Brain_Frontal_Cortex_BA9	ENSG00000213722.8	6	31730579	31730580	rs3130923	-8.22	4.922	8.57e-07	0.00383422
Brain_Frontal_Cortex_BA9	ENSG00000204410.14	6	31739947	31739948	rs3130923	-8.22	7.7222	1.14e-14	5.10036e-11
Brain_Frontal_Cortex_BA9	ENSG00000244731.7	6	31982023	31982024	rs3130923	-8.02	5.8665	4.45e-09	1.99093e-05
Brain_Frontal_Cortex_BA9	ENSG00000204338.8	6	32005688	32005689	rs3101018	-7.55	6.3987	1.57e-10	7.02418e-07
Brain_Frontal_Cortex_BA9	ENSG00000272871.1	9	14590064	14590065	rs10961649	4.98	5.28782	1.24e-07	0.000554776
Brain_Frontal_Cortex_BA9	ENSG00000109919.9	11	47642622	47642623	rs12422023	4.71	-4.4377	9.09e-06	0.0406687
Brain_Frontal_Cortex_BA9	ENSG00000119682.16	14	74713114	74713115	rs7152906	-6.01	-5.95205	2.65e-09	1.18561e-05
Brain_Frontal_Cortex_BA9	ENSG00000119640.8	14	75069278	75069279	rs7152906	-6.01	-5.589	2.28e-08	0.000102007
Brain_Frontal_Cortex_BA9	ENSG00000166166.12	14	103529183	103529184	rs11625397	-6.12	6.43245	1.26e-10	5.63724e-07
Brain_Frontal_Cortex_BA9	ENSG00000269958.1	14	103696352	103696353	rs11625397	-6.12	5.28712	1.24e-07	0.000554776
Brain_Frontal_Cortex_BA9	ENSG00000260469.2	15	73768213	73768214	rs7162423	-4.63	4.6034	4.16e-06	0.0186118
Brain_Frontal_Cortex_BA9	ENSG00000101017.13	20	46118271	46118272	rs9074	6.33	-5.1722	2.31e-07	0.00103349
Brain_Hippocampus	ENSG00000142599.17	1	8817642	8817643	rs301805	5.17	-5.1315	2.87e-07	0.00101024
Brain_Hippocampus	ENSG00000230461.8	1	213988499	213988500	rs11120205	4.33	-4.35314	1.34e-05	0.047168
Brain_Hippocampus	ENSG00000145020.15	3	49422752	49422753	rs9831648	5.65	-4.459	8.23e-06	0.0289696
Brain_Hippocampus	ENSG00000173540.12	3	49723950	49723951	rs4241405	5.49	5.35	8.8e-08	0.00030976
Brain_Hippocampus	ENSG00000245526.10	5	88691040	88691041	rs2195613	5.26	-5.1243	2.99e-07	0.00105248
Brain_Hippocampus	ENSG00000204540.10	6	31114749	31114750	rs3130557	-8.83	4.34635	1.38e-05	0.048576
Brain_Hippocampus	ENSG00000244731.7	6	31982023	31982024	rs3130923	-8.02	7.5066	6.07e-14	2.13664e-10
Brain_Hippocampus	ENSG00000204338.8	6	32005688	32005689	rs3101018	-7.55	5.12639	2.95e-07	0.0010384
Brain_Hippocampus	ENSG00000248290.1	6	32012471	32012472	rs3101018	-7.52	4.38742	1.15e-05	0.04048
Brain_Hippocampus	ENSG00000232630.1	9	125150652	125150653	rs10986578	-4.43	-4.37279	1.23e-05	0.043296
Brain_Hippocampus	ENSG00000076685.18	10	103193305	103193306	rs11191499	-4.83	-4.76774	1.86e-06	0.0065472
Brain_Hippocampus	ENSG00000278376.1	11	118791253	118791254	rs2187490	5.15	4.4055	1.06e-05	0.037312
Brain_Hippocampus	ENSG00000119596.17	14	74763365	74763366	rs7152906	-6.01	5.4281	5.7e-08	0.00020064
Brain_Hippocampus	ENSG00000269958.1	14	103696352	103696353	rs11625397	-6.12	5.65866	1.53e-08	5.3856e-05
Brain_Hippocampus	ENSG00000083807.9	19	58512064	58512065	rs3794966	-4.46	-4.346	1.39e-05	0.048928
Brain_Hippocampus	ENSG00000124140.13	20	46022842	46022843	rs9074	6.33	6.331	2.44e-10	8.5888e-07
Brain_Hippocampus	ENSG00000101017.13	20	46118271	46118272	rs9074	6.33	-4.98698	6.13e-07	0.00215776
Brain_Hypothalamus	ENSG00000152760.9	1	66752459	66752460	rs6656912	-5.8	-4.47404	7.68e-06	0.0270336
Brain_Hypothalamus	ENSG00000233276.3	3	49358599	49358600	rs9831648	5.65	4.43564	9.18e-06	0.0323136
Brain_Hypothalamus	ENSG00000145020.15	3	49422752	49422753	rs9831648	5.65	-4.95322	7.3e-07	0.0025696
Brain_Hypothalamus	ENSG00000173540.12	3	49723950	49723951	rs4241405	5.49	5.35	8.8e-08	0.00030976
Brain_Hypothalamus	ENSG00000137411.16	6	30914204	30914205	rs3130557	-8.81	8.3047	1e-16	3.52e-13
Brain_Hypothalamus	ENSG00000204540.10	6	31114749	31114750	rs3130557	-8.83	4.9009	9.54e-07	0.00335808
Brain_Hypothalamus	ENSG00000272501.1	6	31198036	31198037	rs3130557	-8.83	-4.3794	1.19e-05	0.041888
Brain_Hypothalamus	ENSG00000204525.16	6	31272104	31272105	rs3130557	-8.85	-5.7248	1.04e-08	3.6608e-05
Brain_Hypothalamus	ENSG00000198563.13	6	31542447	31542448	rs3130557	-8.87	6.744	1.54e-11	5.4208e-08
Brain_Hypothalamus	ENSG00000244731.7	6	31982023	31982024	rs3130923	-8.03	5.6942	1.24e-08	4.3648e-05
Brain_Hypothalamus	ENSG00000204338.8	6	32005688	32005689	rs3101018	-7.55	4.9729	6.6e-07	0.0023232
Brain_Hypothalamus	ENSG00000248290.1	6	32012471	32012472	rs3101018	-7.52	4.5106	6.47e-06	0.0227744
Brain_Hypothalamus	ENSG00000250535.1	6	32013269	32013270	rs3101018	-7.52	4.9999	5.74e-07	0.00202048
Brain_Hypothalamus	ENSG00000196666.4	11	47586692	47586693	rs12422023	4.71	-4.61591	3.91e-06	0.0137632
Brain_Hypothalamus	ENSG00000109919.9	11	47642622	47642623	rs12422023	4.71	-4.672	2.98e-06	0.0104896
Brain_Hypothalamus	ENSG00000174080.10	11	66568840	66568841	rs2276138	-5.02	-4.36646	1.26e-05	0.044352
Brain_Hypothalamus	ENSG00000139163.15	12	22625074	22625075	rs4337088	4.9	4.896	9.78e-07	0.00344256
Brain_Hypothalamus	ENSG00000166170.9	14	103562830	103562831	rs11625397	-6.12	5.749	8.98e-09	3.16096e-05
Brain_Hypothalamus	ENSG00000269958.1	14	103696352	103696353	rs11625397	-6.12	5.23396	1.66e-07	0.00058432
Brain_Nucleus_accumbens_basal_ganglia	ENSG00000266993.3	1	51793933	51793934	rs1890946	-6.55	5.9298	3.03e-09	1.49833e-05
Brain_Nucleus_accumbens_basal_ganglia	ENSG00000152760.9	1	66752459	66752460	rs6656912	-5.8	-6.00772	1.88e-09	9.2966e-06
Brain_Nucleus_accumbens_basal_ganglia	ENSG00000172260.14	1	72282733	72282734	rs2568958	-8.71	7.03591	1.98e-12	9.7911e-09
Brain_Nucleus_accumbens_basal_ganglia	ENSG00000115561.15	2	86563478	86563479	rs7586028	4.55	4.47	7.82e-06	0.0386699
Brain_Nucleus_accumbens_basal_ganglia	ENSG00000178467.17	3	48989988	48989989	rs9831648	5.65	-5.057	4.26e-07	0.00210657
Brain_Nucleus_accumbens_basal_ganglia	ENSG00000198218.10	3	49094362	49094363	rs9831648	5.65	4.44327	8.86e-06	0.0438127
Brain_Nucleus_accumbens_basal_ganglia	ENSG00000233276.3	3	49358599	49358600	rs9831648	5.65	4.71198	2.45e-06	0.0121152
Brain_Nucleus_accumbens_basal_ganglia	ENSG00000145020.15	3	49422752	49422753	rs9831648	5.65	-4.8286	1.37e-06	0.00677465
Brain_Nucleus_accumbens_basal_ganglia	ENSG00000145029.13	3	49429325	49429326	rs9831648	5.65	4.51477	6.34e-06	0.0313513
Brain_Nucleus_accumbens_basal_ganglia	ENSG00000173540.12	3	49723950	49723951	rs4241405	5.49	5.33097	9.77e-08	0.000483127
Brain_Nucleus_accumbens_basal_ganglia	ENSG00000239268.2	3	117997591	117997592	rs4688071	5.93	4.55236	5.3e-06	0.0262085
Brain_Nucleus_accumbens_basal_ganglia	ENSG00000204371.11	6	31897683	31897684	rs3130923	-8	4.836	1.32e-06	0.0065274
Brain_Nucleus_accumbens_basal_ganglia	ENSG00000244731.7	6	31982023	31982024	rs3130923	-8.03	7.408	1.28e-13	6.3296e-10
Brain_Nucleus_accumbens_basal_ganglia	ENSG00000204338.8	6	32005688	32005689	rs3101018	-7.55	4.5895	4.44e-06	0.0219558
Brain_Nucleus_accumbens_basal_ganglia	ENSG00000228962.1	6	32390509	32390510	rs497309	-7.11	-4.6314	3.63e-06	0.0179504
Brain_Nucleus_accumbens_basal_ganglia	ENSG00000272871.1	9	14590064	14590065	rs10961649	4.98	4.6205	3.83e-06	0.0189394
Brain_Nucleus_accumbens_basal_ganglia	ENSG00000111707.11	12	118376379	118376380	rs521048	-5.15	4.54514	5.49e-06	0.027148
Brain_Nucleus_accumbens_basal_ganglia	ENSG00000269958.1	14	103696352	103696353	rs11625397	-6.12	5.61981	1.91e-08	9.44495e-05
Brain_Nucleus_accumbens_basal_ganglia	ENSG00000260469.2	15	73768213	73768214	rs7162423	-4.63	4.63	3.66e-06	0.0180987
Brain_Putamen_basal_ganglia	ENSG00000152760.9	1	66752459	66752460	rs6656912	-5.8	-4.909	9.15e-07	0.00389058
Brain_Putamen_basal_ganglia	ENSG00000172260.14	1	72282733	72282734	rs2568958	-8.71	6.54383	6e-11	2.5512e-07
Brain_Putamen_basal_ganglia	ENSG00000143442.21	1	151459464	151459465	rs6684085	-4.4	-4.397	1.1e-05	0.046772
Brain_Putamen_basal_ganglia	ENSG00000233276.3	3	49358599	49358600	rs9831648	5.65	4.6181	3.87e-06	0.0164552
Brain_Putamen_basal_ganglia	ENSG00000145020.15	3	49422752	49422753	rs9831648	5.65	-5.057	4.26e-07	0.00181135
Brain_Putamen_basal_ganglia	ENSG00000173540.12	3	49723950	49723951	rs4241405	5.49	5.35	8.8e-08	0.000374176
Brain_Putamen_basal_ganglia	ENSG00000052795.12	4	158769137	158769138	rs4690916	4.58	-4.5192	6.21e-06	0.0264049
Brain_Putamen_basal_ganglia	ENSG00000272501.1	6	31198036	31198037	rs3130557	-8.83	-4.50639	6.59e-06	0.0280207
Brain_Putamen_basal_ganglia	ENSG00000204525.16	6	31272104	31272105	rs3130557	-8.85	-5.08422	3.69e-07	0.00156899
Brain_Putamen_basal_ganglia	ENSG00000204410.14	6	31739947	31739948	rs3130923	-8.23	7.13356	9.78e-13	4.15846e-09
Brain_Putamen_basal_ganglia	ENSG00000204371.11	6	31897683	31897684	rs3130923	-8	4.836	1.32e-06	0.00561264
Brain_Putamen_basal_ganglia	ENSG00000244731.7	6	31982023	31982024	rs3130923	-8.03	7.40801	1.28e-13	5.44256e-10
Brain_Putamen_basal_ganglia	ENSG00000204338.8	6	32005688	32005689	rs3101018	-7.55	4.83824	1.31e-06	0.00557012
Brain_Putamen_basal_ganglia	ENSG00000250535.1	6	32013269	32013270	rs3101018	-7.52	4.66946	3.02e-06	0.012841
Brain_Putamen_basal_ganglia	ENSG00000277427.1	6	32255283	32255284	rs3117574	-7.3	-5.94615	2.75e-09	1.1693e-05
Brain_Putamen_basal_ganglia	ENSG00000227603.1	9	93437120	93437121	rs7853605	4.96	4.76942	1.85e-06	0.0078662
Brain_Putamen_basal_ganglia	ENSG00000109919.9	11	47642622	47642623	rs12422023	4.71	-4.50505	6.64e-06	0.0282333
Brain_Putamen_basal_ganglia	ENSG00000111707.11	12	118376379	118376380	rs521048	-5.15	4.6884	2.75e-06	0.011693
Brain_Putamen_basal_ganglia	ENSG00000269958.1	14	103696352	103696353	rs11625397	-6.12	5.749	8.98e-09	3.8183e-05
Brain_Putamen_basal_ganglia	ENSG00000124140.13	20	46022842	46022843	rs9074	6.33	6.20956	5.31e-10	2.25781e-06
Brain_Spinal_cord_cervical_c-1	ENSG00000158825.5	1	20588947	20588948	rs935918	-3.33	-4.314	1.6e-05	0.049488
Brain_Spinal_cord_cervical_c-1	ENSG00000118473.21	1	66533382	66533383	rs6656912	-5.8	5.917	3.28e-09	1.0145e-05
Brain_Spinal_cord_cervical_c-1	ENSG00000173540.12	3	49723950	49723951	rs4241405	5.49	5.291	1.22e-07	0.000377346
Brain_Spinal_cord_cervical_c-1	ENSG00000137411.16	6	30914204	30914205	rs3130557	-8.8	4.4856	7.27e-06	0.0224861
Brain_Spinal_cord_cervical_c-1	ENSG00000204540.10	6	31114749	31114750	rs3130557	-8.83	4.8153	1.47e-06	0.00454671
Brain_Spinal_cord_cervical_c-1	ENSG00000277402.1	6	31355315	31355316	rs3130557	-8.83	6.1383	8.34e-10	2.57956e-06
Brain_Spinal_cord_cervical_c-1	ENSG00000166278.14	6	31897784	31897785	rs3130923	-8	-5.4393	5.35e-08	0.000165476
Brain_Spinal_cord_cervical_c-1	ENSG00000244731.7	6	31982023	31982024	rs3130923	-8.02	6.0455	1.49e-09	4.60857e-06
Brain_Spinal_cord_cervical_c-1	ENSG00000204338.8	6	32005688	32005689	rs3101018	-7.53	7.5649	3.88e-14	1.20008e-10
Brain_Spinal_cord_cervical_c-1	ENSG00000272871.1	9	14590064	14590065	rs10961649	4.98	4.4738	7.68e-06	0.0237542
Brain_Spinal_cord_cervical_c-1	ENSG00000227603.1	9	93437120	93437121	rs7853605	4.96	4.5981	4.26e-06	0.0131762
Brain_Spinal_cord_cervical_c-1	ENSG00000269958.1	14	103696352	103696353	rs11625397	-6.12	4.9237	8.49e-07	0.00262596
Brain_Substantia_nigra	ENSG00000234177.5	2	104757718	104757719	rs6714455	4.61	-4.3946	1.11e-05	0.0249417
Brain_Substantia_nigra	ENSG00000114302.15	3	48847570	48847571	rs9831648	5.65	4.384	1.17e-05	0.0262899
Brain_Substantia_nigra	ENSG00000145020.15	3	49422752	49422753	rs9831648	5.65	-5.05641	4.27e-07	0.000959469
Brain_Substantia_nigra	ENSG00000173540.12	3	49723950	49723951	rs4241405	5.49	5.45475	4.9e-08	0.000110103
Brain_Substantia_nigra	ENSG00000271904.1	5	88498696	88498697	rs2195613	5.26	5.1781	2.24e-07	0.000503328
Brain_Substantia_nigra	ENSG00000204540.10	6	31114749	31114750	rs3130557	-8.82	5.1916	2.09e-07	0.000469623
Brain_Substantia_nigra	ENSG00000204525.16	6	31272104	31272105	rs3130557	-8.84	-4.4445	8.81e-06	0.0197961
Brain_Substantia_nigra	ENSG00000244731.7	6	31982023	31982024	rs3130923	-8.04	4.3004	1.71e-05	0.0384237
Brain_Substantia_nigra	ENSG00000204338.8	6	32005688	32005689	rs3101018	-7.55	5.0624	4.14e-07	0.000930258
Brain_Substantia_nigra	ENSG00000174080.10	11	66568840	66568841	rs2276138	-5.02	-4.3629	1.28e-05	0.0287616
Brain_Substantia_nigra	ENSG00000269958.1	14	103696352	103696353	rs11625397	-6.12	4.8912	1e-06	0.002247
Breast_Mammary_Tissue	ENSG00000232912.5	1	8424644	8424645	rs301805	5.17	-4.876	1.08e-06	0.0070416
Breast_Mammary_Tissue	ENSG00000145020.15	3	49422752	49422753	rs9831648	5.65	-4.6464	3.38e-06	0.0220376
Breast_Mammary_Tissue	ENSG00000164068.15	3	49689501	49689502	rs4241405	5.49	4.77239	1.82e-06	0.0118664
Breast_Mammary_Tissue	ENSG00000173540.12	3	49723950	49723951	rs4241405	5.49	5.35	8.8e-08	0.00057376
Breast_Mammary_Tissue	ENSG00000137312.14	6	30742732	30742733	rs3130557	-8.75	-8.7456	2.22e-18	1.44744e-14
Breast_Mammary_Tissue	ENSG00000204540.10	6	31114749	31114750	rs3130557	-8.83	4.612	3.99e-06	0.0260148
Breast_Mammary_Tissue	ENSG00000271581.1	6	31356646	31356647	rs3130557	-8.82	5.2069	1.92e-07	0.00125184
Breast_Mammary_Tissue	ENSG00000225851.1	6	31382287	31382288	rs3130557	-8.84	6.1607	7.24e-10	4.72048e-06
Breast_Mammary_Tissue	ENSG00000204516.9	6	31494880	31494881	rs3130557	-8.87	-5.6885	1.28e-08	8.3456e-05
Breast_Mammary_Tissue	ENSG00000198563.13	6	31542447	31542448	rs3130557	-8.87	4.8803	1.06e-06	0.0069112
Breast_Mammary_Tissue	ENSG00000213722.8	6	31730579	31730580	rs3130923	-8.23	7.0775	1.47e-12	9.5844e-09
Breast_Mammary_Tissue	ENSG00000244731.7	6	31982023	31982024	rs3130923	-8.03	5.8743	4.25e-09	2.771e-05
Breast_Mammary_Tissue	ENSG00000204338.8	6	32005688	32005689	rs3101018	-7.55	5.9558	2.59e-09	1.68868e-05
Breast_Mammary_Tissue	ENSG00000213277.3	10	103175553	103175554	rs11191499	-4.83	-4.63135	3.63e-06	0.0236676
Breast_Mammary_Tissue	ENSG00000165916.8	11	47426472	47426473	rs12422023	4.71	-4.56988	4.88e-06	0.0318176
Breast_Mammary_Tissue	ENSG00000168056.15	11	65558929	65558930	rs947791	5.15	4.7901	1.67e-06	0.0108884
Breast_Mammary_Tissue	ENSG00000170209.4	11	113387790	113387791	rs4936275	-6.28	-5.44053	5.31e-08	0.000346212
Breast_Mammary_Tissue	ENSG00000110367.11	11	118791146	118791147	rs2187490	5.15	5.33998	9.3e-08	0.00060636
Breast_Mammary_Tissue	ENSG00000187676.7	13	31199935	31199936	rs9529314	-6.27	-5.8876	3.92e-09	2.55584e-05
Breast_Mammary_Tissue	ENSG00000258636.1	14	41604855	41604856	rs1950829	6.91	-6.69463	2.16e-11	1.40832e-07
Breast_Mammary_Tissue	ENSG00000119608.12	14	74871939	74871940	rs7152906	-6.01	-5.51028	3.58e-08	0.000233416
Breast_Mammary_Tissue	ENSG00000270108.1	14	103687575	103687576	rs11625397	-6.12	5.757	8.56e-09	5.58112e-05
Breast_Mammary_Tissue	ENSG00000101017.13	20	46118271	46118272	rs9074	6.33	-4.723	2.32e-06	0.0151264
Cells_Cultured_fibroblasts	ENSG00000213047.12	1	197775695	197775696	rs17641524	-5.66	-4.755	1.98e-06	0.0187625
Cells_Cultured_fibroblasts	ENSG00000143801.16	1	226870183	226870184	rs2246221	-5.09	4.97062	6.67e-07	0.00632049
Cells_Cultured_fibroblasts	ENSG00000178057.14	3	49020458	49020459	rs9831648	5.65	-5.28598	1.25e-07	0.0011845
Cells_Cultured_fibroblasts	ENSG00000185909.14	3	49171610	49171611	rs9831648	5.65	5.26174	1.43e-07	0.00135507
Cells_Cultured_fibroblasts	ENSG00000145022.4	3	49412205	49412206	rs9831648	5.65	-5.2408	1.6e-07	0.00151616
Cells_Cultured_fibroblasts	ENSG00000226913.1	3	49554365	49554366	rs9831648	5.65	4.773	1.82e-06	0.0172463
Cells_Cultured_fibroblasts	ENSG00000173540.12	3	49723950	49723951	rs4241405	5.49	5.51814	3.43e-08	0.000325027
Cells_Cultured_fibroblasts	ENSG00000146112.11	6	30687894	30687895	rs3130557	-8.75	8.13363	4.17e-16	3.95149e-12
Cells_Cultured_fibroblasts	ENSG00000228022.5	6	30766824	30766825	rs3130557	-8.77	6.23512	4.51e-10	4.27368e-06
Cells_Cultured_fibroblasts	ENSG00000214894.6	6	30830658	30830659	rs3130557	-8.77	-8.77362	1.73e-18	1.63935e-14
Cells_Cultured_fibroblasts	ENSG00000137411.16	6	30914204	30914205	rs3130557	-8.81	4.72337	2.32e-06	0.0219843
Cells_Cultured_fibroblasts	ENSG00000137310.11	6	31158541	31158542	rs3130557	-8.83	-5.98771	2.13e-09	2.01839e-05
Cells_Cultured_fibroblasts	ENSG00000204525.16	6	31272104	31272105	rs3130557	-8.85	-6.19221	5.93e-10	5.61927e-06
Cells_Cultured_fibroblasts	ENSG00000204498.10	6	31546869	31546870	rs3130557	-8.88	-6.11468	9.67e-10	9.16329e-06
Cells_Cultured_fibroblasts	ENSG00000204444.10	6	31655470	31655471	rs3130923	-8.23	7.72112	1.15e-14	1.08974e-10
Cells_Cultured_fibroblasts	ENSG00000244731.7	6	31982023	31982024	rs3130923	-8.03	7.40801	1.28e-13	1.21293e-09
Cells_Cultured_fibroblasts	ENSG00000204338.8	6	32005688	32005689	rs3101018	-7.55	4.94452	7.63e-07	0.00723019
Cells_Cultured_fibroblasts	ENSG00000224389.8	6	32014761	32014762	rs3101018	-7.52	-6.87078	6.38e-12	6.04569e-08
Cells_Cultured_fibroblasts	ENSG00000231852.6	6	32038264	32038265	rs3101018	-7.52	-5.25871	1.45e-07	0.00137402
Cells_Cultured_fibroblasts	ENSG00000242574.8	6	32941069	32941070	rs2854275	-5.08	-5.18991	2.1e-07	0.00198996
Cells_Cultured_fibroblasts	ENSG00000204257.14	6	32969093	32969094	rs2854275	-5.08	-5.34366	9.11e-08	0.000863264
Cells_Cultured_fibroblasts	ENSG00000213277.3	10	103175553	103175554	rs11191499	-4.83	-4.68879	2.75e-06	0.026059
Cells_Cultured_fibroblasts	ENSG00000243431.1	11	118560689	118560690	rs2187490	5.15	4.583	4.58e-06	0.0434001
Cells_Cultured_fibroblasts	ENSG00000187676.7	13	31199935	31199936	rs9529314	-6.27	-5.802	6.55e-09	6.20678e-05
Cells_Cultured_fibroblasts	ENSG00000258636.1	14	41604855	41604856	rs1950829	6.91	-6.58146	4.66e-11	4.41582e-07
Cells_Cultured_fibroblasts	ENSG00000165379.13	14	41607569	41607570	rs1950829	6.91	-6.94383	3.82e-12	3.61983e-08
Cells_Cultured_fibroblasts	ENSG00000119596.17	14	74763365	74763366	rs7152906	-6.01	-5.15637	2.52e-07	0.00238795
Cells_Cultured_fibroblasts	ENSG00000166165.12	14	103523110	103523111	rs11625397	-6.12	-5.90141	3.6e-09	3.41136e-05
Cells_Cultured_fibroblasts	ENSG00000166170.9	14	103562830	103562831	rs11625397	-6.12	5.966	2.43e-09	2.30267e-05
Cells_Cultured_fibroblasts	ENSG00000270108.1	14	103687575	103687576	rs11625397	-6.12	5.785	7.25e-09	6.8701e-05
Cells_Cultured_fibroblasts	ENSG00000269958.1	14	103696352	103696353	rs11625397	-6.12	5.79839	6.7e-09	6.34892e-05
Cells_Cultured_fibroblasts	ENSG00000267325.1	18	55781720	55781721	rs2924329	-7.1	-5.3982	6.73e-08	0.000637735
Cells_Cultured_fibroblasts	ENSG00000183798.4	20	41366826	41366827	rs4812492	-4.1	4.5655	4.98e-06	0.0471905
Cells_EBV-transformed_lymphocytes	ENSG00000232912.5	1	8424644	8424645	rs301805	5.17	-5.147	2.65e-07	0.000734315
Cells_EBV-transformed_lymphocytes	ENSG00000196345.12	3	44555192	44555193	rs11709024	5.12	-4.95817	7.12e-07	0.00197295
Cells_EBV-transformed_lymphocytes	ENSG00000144792.9	3	44578222	44578223	rs11709024	5.12	-4.421	9.82e-06	0.0272112
Cells_EBV-transformed_lymphocytes	ENSG00000186448.14	3	44584887	44584888	rs11709024	5.12	-4.29533	1.74e-05	0.0482154
Cells_EBV-transformed_lymphocytes	ENSG00000196653.11	3	44712642	44712643	rs11709024	5.12	-4.90405	9.39e-07	0.00260197
Cells_EBV-transformed_lymphocytes	ENSG00000177352.9	3	49166320	49166321	rs9831648	5.65	4.308	1.65e-05	0.0457215
Cells_EBV-transformed_lymphocytes	ENSG00000185909.14	3	49171610	49171611	rs9831648	5.65	4.64586	3.39e-06	0.00939369
Cells_EBV-transformed_lymphocytes	ENSG00000145020.15	3	49422752	49422753	rs9831648	5.65	-5.23332	1.66e-07	0.000459986
Cells_EBV-transformed_lymphocytes	ENSG00000137411.16	6	30914204	30914205	rs3130557	-8.8	5.55246	2.82e-08	7.81422e-05
Cells_EBV-transformed_lymphocytes	ENSG00000204525.16	6	31272104	31272105	rs3130557	-8.85	-4.97277	6.6e-07	0.00182886
Cells_EBV-transformed_lymphocytes	ENSG00000225851.1	6	31382287	31382288	rs3130557	-8.84	5.99208	2.07e-09	5.73597e-06
Cells_EBV-transformed_lymphocytes	ENSG00000204387.12	6	31834607	31834608	rs3130923	-8.22	8.05806	7.75e-16	2.14753e-12
Cells_EBV-transformed_lymphocytes	ENSG00000204351.11	6	31959110	31959111	rs3130923	-8.05	4.54921	5.38e-06	0.014908
Cells_EBV-transformed_lymphocytes	ENSG00000244731.7	6	31982023	31982024	rs3130923	-8.05	8.01061	1.14e-15	3.15894e-12
Cells_EBV-transformed_lymphocytes	ENSG00000224389.8	6	32014761	32014762	rs3101018	-7.51	-7.51012	5.91e-14	1.63766e-10
Cells_EBV-transformed_lymphocytes	ENSG00000227603.1	9	93437120	93437121	rs7853605	4.96	4.343	1.41e-05	0.0390711
Cells_EBV-transformed_lymphocytes	ENSG00000172247.3	11	47594658	47594659	rs12422023	4.71	4.4503	8.57e-06	0.0237475
Cells_EBV-transformed_lymphocytes	ENSG00000173992.8	11	66593083	66593084	rs2276138	-5.02	4.793	1.64e-06	0.00454444
Cells_EBV-transformed_lymphocytes	ENSG00000278376.1	11	118791253	118791254	rs2187490	5.15	4.5167	6.28e-06	0.0174019
Cells_EBV-transformed_lymphocytes	ENSG00000275759.1	12	118428280	118428281	rs521048	-5.15	-4.5015	6.75e-06	0.0187042
Cells_EBV-transformed_lymphocytes	ENSG00000100714.15	14	64388030	64388031	rs1256112	-4.32	4.7866	1.7e-06	0.0047107
Cells_EBV-transformed_lymphocytes	ENSG00000075413.17	14	103385391	103385392	rs11625397	-6.12	4.3671	1.26e-05	0.0349146
Cells_EBV-transformed_lymphocytes	ENSG00000166170.9	14	103562830	103562831	rs11625397	-6.12	6.1117	9.86e-10	2.73221e-06
Cells_EBV-transformed_lymphocytes	ENSG00000256053.7	14	103562961	103562962	rs11625397	-6.12	4.5923	4.38e-06	0.012137
Cells_EBV-transformed_lymphocytes	ENSG00000126215.13	14	103715503	103715504	rs11625397	-6.12	5.1355	2.81e-07	0.000778651
Cells_EBV-transformed_lymphocytes	ENSG00000174448.8	18	54357915	54357916	rs7236320	-5.59	-4.6277	3.7e-06	0.0102527
Colon_Sigmoid	ENSG00000232912.5	1	8424644	8424645	rs301805	5.17	-5.169	2.35e-07	0.00150353
Colon_Sigmoid	ENSG00000185909.14	3	49171610	49171611	rs9831648	5.65	4.901	9.54e-07	0.00610369
Colon_Sigmoid	ENSG00000233276.3	3	49358599	49358600	rs9831648	5.65	4.50022	6.79e-06	0.0434424
Colon_Sigmoid	ENSG00000145029.13	3	49429325	49429326	rs9831648	5.65	-4.68952	2.74e-06	0.0175305
Colon_Sigmoid	ENSG00000173540.12	3	49723950	49723951	rs4241405	5.49	5.33998	9.3e-08	0.000595014
Colon_Sigmoid	ENSG00000176095.11	3	49786541	49786542	rs4241405	5.49	5.10548	3.3e-07	0.00211134
Colon_Sigmoid	ENSG00000204525.16	6	31272104	31272105	rs3130557	-8.85	-5.26489	1.4e-07	0.00089572
Colon_Sigmoid	ENSG00000204516.9	6	31494880	31494881	rs3130557	-8.87	-5.7077	1.15e-08	7.3577e-05
Colon_Sigmoid	ENSG00000204463.12	6	31652704	31652705	rs3130923	-8.23	4.80735	1.53e-06	0.00978894
Colon_Sigmoid	ENSG00000204438.10	6	31666282	31666283	rs3130923	-8.23	6.85351	7.21e-12	4.61296e-08
Colon_Sigmoid	ENSG00000204410.14	6	31739947	31739948	rs3130923	-8.23	6.51075	7.48e-11	4.7857e-07
Colon_Sigmoid	ENSG00000244731.7	6	31982023	31982024	rs3130923	-8.03	7.52855	5.13e-14	3.28217e-10
Colon_Sigmoid	ENSG00000204338.8	6	32005688	32005689	rs3101018	-7.55	6.46126	1.04e-10	6.65392e-07
Colon_Sigmoid	ENSG00000204308.7	6	32178353	32178354	rs3101018	-7.42	7.4239	1.14e-13	7.29372e-10
Colon_Sigmoid	ENSG00000106460.18	7	12211240	12211241	rs3807865	7.12	5.3637	8.15e-08	0.000521437
Colon_Sigmoid	ENSG00000213277.3	10	103175553	103175554	rs11191499	-4.83	-4.831	1.36e-06	0.00870128
Colon_Sigmoid	ENSG00000170209.4	11	113387790	113387791	rs4936275	-6.28	-5.5361	3.09e-08	0.000197698
Colon_Sigmoid	ENSG00000149295.13	11	113475388	113475389	rs4936275	-6.28	5.7805	7.45e-09	4.76651e-05
Colon_Sigmoid	ENSG00000187676.7	13	31199935	31199936	rs9529314	-6.27	-5.9629	2.48e-09	1.5867e-05
Colon_Sigmoid	ENSG00000258851.1	14	103553420	103553421	rs11625397	-6.12	-6.3006	2.97e-10	1.90021e-06
Colon_Sigmoid	ENSG00000269958.1	14	103696352	103696353	rs11625397	-6.12	5.3016	1.15e-07	0.00073577
Colon_Sigmoid	ENSG00000101017.13	20	46118271	46118272	rs9074	6.33	-4.9889	6.07e-07	0.00388359
Colon_Transverse	ENSG00000266993.3	1	51793933	51793934	rs1890946	-6.55	5.781	7.43e-09	4.81315e-05
Colon_Transverse	ENSG00000198890.7	1	107056678	107056679	rs542152	4.48	-4.50724	6.57e-06	0.0425605
Colon_Transverse	ENSG00000114316.12	3	49340711	49340712	rs9831648	5.65	5.59308	2.23e-08	0.000144459
Colon_Transverse	ENSG00000164068.15	3	49689501	49689502	rs4241405	5.49	4.99536	5.87e-07	0.00380259
Colon_Transverse	ENSG00000173540.12	3	49723950	49723951	rs4241405	5.49	5.35	8.8e-08	0.000570064
Colon_Transverse	ENSG00000052795.12	4	158769137	158769138	rs4690916	4.58	-4.582	4.61e-06	0.0298636
Colon_Transverse	ENSG00000137312.14	6	30742732	30742733	rs3130557	-8.75	-7.4945	6.66e-14	4.31435e-10
Colon_Transverse	ENSG00000137411.16	6	30914204	30914205	rs3130557	-8.81	6.6464	3e-11	1.9434e-07
Colon_Transverse	ENSG00000225851.1	6	31382287	31382288	rs3130557	-8.84	5.2487	1.53e-07	0.000991134
Colon_Transverse	ENSG00000204410.14	6	31739947	31739948	rs3130923	-8.23	5.3175	1.05e-07	0.00068019
Colon_Transverse	ENSG00000244731.7	6	31982023	31982024	rs3130923	-8.03	7.2004	6.01e-13	3.89328e-09
Colon_Transverse	ENSG00000204338.8	6	32005688	32005689	rs3101018	-7.55	6.1018	1.05e-09	6.8019e-06
Colon_Transverse	ENSG00000106460.18	7	12211240	12211241	rs3807865	7.12	6.90842	4.9e-12	3.17422e-08
Colon_Transverse	ENSG00000166272.16	10	102743969	102743970	rs11191499	-4.83	4.702	2.58e-06	0.0167132
Colon_Transverse	ENSG00000213277.3	10	103175553	103175554	rs11191499	-4.83	-4.6832	2.82e-06	0.018268
Colon_Transverse	ENSG00000173992.8	11	66593083	66593084	rs2276138	-5.02	4.72614	2.29e-06	0.0148346
Colon_Transverse	ENSG00000170209.4	11	113387790	113387791	rs4936275	-6.28	-5.19773	2.02e-07	0.00130856
Colon_Transverse	ENSG00000149295.13	11	113475388	113475389	rs4936275	-6.28	4.96114	7.01e-07	0.00454108
Colon_Transverse	ENSG00000187676.7	13	31199935	31199936	rs9529314	-6.27	-6.21396	5.17e-10	3.34913e-06
Colon_Transverse	ENSG00000166166.12	14	103529183	103529184	rs11625397	-6.12	4.4739	7.68e-06	0.049751
Colon_Transverse	ENSG00000258851.1	14	103553420	103553421	rs11625397	-6.12	-5.761	8.36e-09	5.41561e-05
Colon_Transverse	ENSG00000126214.21	14	103561895	103561896	rs11625397	-6.12	5.785	7.25e-09	4.69655e-05
Colon_Transverse	ENSG00000269958.1	14	103696352	103696353	rs11625397	-6.12	5.4572	4.84e-08	0.000313535
Colon_Transverse	ENSG00000101017.13	20	46118271	46118272	rs9074	6.33	-4.516	6.3e-06	0.0408114
Esophagus_Gastroesophageal_Junction	ENSG00000213047.12	1	197775695	197775696	rs17641524	-5.66	-4.75	2.03e-06	0.0134934
Esophagus_Gastroesophageal_Junction	ENSG00000163050.16	1	226897535	226897536	rs2246221	-5.09	-5.29972	1.16e-07	0.000771052
Esophagus_Gastroesophageal_Junction	ENSG00000145020.15	3	49422752	49422753	rs9831648	5.65	-4.74352	2.1e-06	0.0139587
Esophagus_Gastroesophageal_Junction	ENSG00000145029.13	3	49429325	49429326	rs9831648	5.65	-4.901	9.54e-07	0.00634124
Esophagus_Gastroesophageal_Junction	ENSG00000164068.15	3	49689501	49689502	rs4241405	5.49	5.25792	1.46e-07	0.000970462
Esophagus_Gastroesophageal_Junction	ENSG00000173540.12	3	49723950	49723951	rs4241405	5.49	5.35	8.8e-08	0.000584936
Esophagus_Gastroesophageal_Junction	ENSG00000228008.1	3	49903873	49903874	rs4241405	5.49	5.07388	3.9e-07	0.00259233
Esophagus_Gastroesophageal_Junction	ENSG00000137312.14	6	30742732	30742733	rs3130557	-8.75	-5.67087	1.42e-08	9.43874e-05
Esophagus_Gastroesophageal_Junction	ENSG00000137411.16	6	30914204	30914205	rs3130557	-8.81	4.89353	9.9e-07	0.00658053
Esophagus_Gastroesophageal_Junction	ENSG00000204536.13	6	31158237	31158238	rs3130557	-8.83	-4.48689	7.23e-06	0.0480578
Esophagus_Gastroesophageal_Junction	ENSG00000204525.16	6	31272104	31272105	rs3130557	-8.85	-6.07115	1.27e-09	8.44169e-06
Esophagus_Gastroesophageal_Junction	ENSG00000204516.9	6	31494880	31494881	rs3130557	-8.87	-5.36668	8.02e-08	0.000533089
Esophagus_Gastroesophageal_Junction	ENSG00000204463.12	6	31652704	31652705	rs3130923	-8.23	5.05434	4.32e-07	0.0028715
Esophagus_Gastroesophageal_Junction	ENSG00000204438.10	6	31666282	31666283	rs3130923	-8.23	6.83778	8.04e-12	5.34419e-08
Esophagus_Gastroesophageal_Junction	ENSG00000244731.7	6	31982023	31982024	rs3130923	-8.03	7.26946	3.61e-13	2.39957e-09
Esophagus_Gastroesophageal_Junction	ENSG00000204338.8	6	32005688	32005689	rs3101018	-7.55	6.48035	9.15e-11	6.082e-07
Esophagus_Gastroesophageal_Junction	ENSG00000272871.1	9	14590064	14590065	rs10961649	4.98	5.10941	3.23e-07	0.00214698
Esophagus_Gastroesophageal_Junction	ENSG00000119522.16	9	123930151	123930152	rs2670139	5.06	4.62516	3.74e-06	0.0248598
Esophagus_Gastroesophageal_Junction	ENSG00000170209.4	11	113387790	113387791	rs4936275	-6.28	-4.49932	6.82e-06	0.0453325
Esophagus_Gastroesophageal_Junction	ENSG00000149295.13	11	113475388	113475389	rs4936275	-6.28	5.94738	2.72e-09	1.80798e-05
Esophagus_Gastroesophageal_Junction	ENSG00000111707.11	12	118376379	118376380	rs521048	-5.15	4.513	6.39e-06	0.0424743
Esophagus_Gastroesophageal_Junction	ENSG00000275409.1	12	118430146	118430147	rs521048	-5.15	-4.537	5.71e-06	0.0379544
Esophagus_Gastroesophageal_Junction	ENSG00000187676.7	13	31199935	31199936	rs9529314	-6.27	-5.5995	2.15e-08	0.000142911
Esophagus_Gastroesophageal_Junction	ENSG00000165379.13	14	41607569	41607570	rs1950829	6.91	5.683	1.32e-08	8.77404e-05
Esophagus_Gastroesophageal_Junction	ENSG00000260285.1	14	103529071	103529072	rs11625397	-6.12	-6.14973	7.76e-10	5.15807e-06
Esophagus_Gastroesophageal_Junction	ENSG00000258851.1	14	103553420	103553421	rs11625397	-6.12	-5.761	8.36e-09	5.55689e-05
Esophagus_Gastroesophageal_Junction	ENSG00000101017.13	20	46118271	46118272	rs9074	6.33	-4.516	6.3e-06	0.0418761
Esophagus_Mucosa	ENSG00000142599.17	1	8817642	8817643	rs301805	5.17	-5.16883	2.36e-07	0.00213179
Esophagus_Mucosa	ENSG00000266993.3	1	51793933	51793934	rs1890946	-6.55	5.16639	2.39e-07	0.00215889
Esophagus_Mucosa	ENSG00000118473.21	1	66533382	66533383	rs6656912	-5.8	4.95693	7.16e-07	0.00646763
Esophagus_Mucosa	ENSG00000213047.12	1	197775695	197775696	rs17641524	-5.66	-4.90788	9.21e-07	0.00831939
Esophagus_Mucosa	ENSG00000144460.12	2	225399709	225399710	rs6737187	-4.45	-4.60634	4.1e-06	0.0370353
Esophagus_Mucosa	ENSG00000145029.13	3	49429325	49429326	rs9831648	5.65	-4.67	3.07e-06	0.0277313
Esophagus_Mucosa	ENSG00000173540.12	3	49723950	49723951	rs4241405	5.49	5.37	7.73e-08	0.000698251
Esophagus_Mucosa	ENSG00000176095.11	3	49786541	49786542	rs4241405	5.49	4.81	1.48e-06	0.0133688
Esophagus_Mucosa	ENSG00000137331.11	6	30744553	30744554	rs3130557	-8.72	-8.72498	2.66e-18	2.40278e-14
Esophagus_Mucosa	ENSG00000214894.6	6	30830658	30830659	rs3130557	-8.77	-8.77362	1.73e-18	1.56271e-14
Esophagus_Mucosa	ENSG00000204525.16	6	31272104	31272105	rs3130557	-8.85	-5.9562	2.58e-09	2.33051e-05
Esophagus_Mucosa	ENSG00000204516.9	6	31494880	31494881	rs3130557	-8.87	-5.27845	1.3e-07	0.00117429
Esophagus_Mucosa	ENSG00000204410.14	6	31739947	31739948	rs3130923	-8.23	5.33407	9.6e-08	0.000867168
Esophagus_Mucosa	ENSG00000244731.7	6	31982023	31982024	rs3130923	-8.03	6.10805	1.01e-09	9.12333e-06
Esophagus_Mucosa	ENSG00000204338.8	6	32005688	32005689	rs3101018	-7.55	6.43641	1.22e-10	1.10203e-06
Esophagus_Mucosa	ENSG00000224389.8	6	32014761	32014762	rs3101018	-7.52	-4.86209	1.16e-06	0.0104783
Esophagus_Mucosa	ENSG00000204308.7	6	32178353	32178354	rs3101018	-7.42	7.33539	2.21e-13	1.99629e-09
Esophagus_Mucosa	ENSG00000204257.14	6	32969093	32969094	rs2854275	-5.08	-5.081	3.75e-07	0.00338738
Esophagus_Mucosa	ENSG00000002822.15	7	2233242	2233243	rs3823624	-5.39	5.29911	1.16e-07	0.00104783
Esophagus_Mucosa	ENSG00000119522.16	9	123930151	123930152	rs2670139	5.06	5.059	4.21e-07	0.00380289
Esophagus_Mucosa	ENSG00000174483.19	11	66510605	66510606	rs2276138	-5.02	4.793	1.64e-06	0.0148141
Esophagus_Mucosa	ENSG00000182791.4	11	66592819	66592820	rs2276138	-5.02	-4.54354	5.53e-06	0.0499525
Esophagus_Mucosa	ENSG00000170209.4	11	113387790	113387791	rs4936275	-6.28	4.65201	3.29e-06	0.0297186
Esophagus_Mucosa	ENSG00000275409.1	12	118430146	118430147	rs521048	-5.15	-4.6292	3.67e-06	0.0331511
Esophagus_Mucosa	ENSG00000187676.7	13	31199935	31199936	rs9529314	-6.27	-6.2272	4.75e-10	4.29068e-06
Esophagus_Mucosa	ENSG00000131323.14	14	102777475	102777476	rs7147531	4.9	4.7063	2.52e-06	0.0227632
Esophagus_Mucosa	ENSG00000166165.12	14	103523110	103523111	rs11625397	-6.12	4.58105	4.63e-06	0.0418228
Esophagus_Mucosa	ENSG00000166166.12	14	103529183	103529184	rs11625397	-6.12	4.56229	5.06e-06	0.045707
Esophagus_Mucosa	ENSG00000166170.9	14	103562830	103562831	rs11625397	-6.12	5.87874	4.13e-09	3.73063e-05
Esophagus_Mucosa	ENSG00000269940.1	14	103695050	103695051	rs11625397	-6.12	5.83455	5.39e-09	4.86879e-05
Esophagus_Mucosa	ENSG00000269958.1	14	103696352	103696353	rs11625397	-6.12	5.23246	1.67e-07	0.00150851
Esophagus_Mucosa	ENSG00000101017.13	20	46118271	46118272	rs9074	6.33	-4.8892	1.01e-06	0.00912333
Esophagus_Muscularis	ENSG00000232912.5	1	8424644	8424645	rs301805	5.17	-5.147	2.65e-07	0.00232193
Esophagus_Muscularis	ENSG00000172260.14	1	72282733	72282734	rs2568958	-8.71	5.74772	9.05e-09	7.92961e-05
Esophagus_Muscularis	ENSG00000213047.12	1	197775695	197775696	rs17641524	-5.66	-4.755	1.98e-06	0.0173488
Esophagus_Muscularis	ENSG00000145022.4	3	49412205	49412206	rs9831648	5.65	-4.8174	1.45e-06	0.0127049
Esophagus_Muscularis	ENSG00000173540.12	3	49723950	49723951	rs4241405	5.49	5.35	8.8e-08	0.000771056
Esophagus_Muscularis	ENSG00000176095.11	3	49786541	49786542	rs4241405	5.49	5.282	1.28e-07	0.00112154
Esophagus_Muscularis	ENSG00000146112.11	6	30687894	30687895	rs3130557	-8.75	8.60752	7.47e-18	6.54521e-14
Esophagus_Muscularis	ENSG00000137312.14	6	30742732	30742733	rs3130557	-8.75	-8.51806	1.62e-17	1.41944e-13
Esophagus_Muscularis	ENSG00000204536.13	6	31158237	31158238	rs3130557	-8.83	-4.60768	4.07e-06	0.0356613
Esophagus_Muscularis	ENSG00000204525.16	6	31272104	31272105	rs3130557	-8.85	-5.09071	3.57e-07	0.00312803
Esophagus_Muscularis	ENSG00000204516.9	6	31494880	31494881	rs3130557	-8.87	-6.65765	2.78e-11	2.43584e-07
Esophagus_Muscularis	ENSG00000204463.12	6	31652704	31652705	rs3130923	-8.23	5.2612	1.43e-07	0.00125297
Esophagus_Muscularis	ENSG00000244731.7	6	31982023	31982024	rs3130923	-8.03	6.96515	3.28e-12	2.87394e-08
Esophagus_Muscularis	ENSG00000204338.8	6	32005688	32005689	rs3101018	-7.55	5.34955	8.82e-08	0.000772808
Esophagus_Muscularis	ENSG00000204257.14	6	32969093	32969094	rs2854275	-5.08	-5.081	3.75e-07	0.00328575
Esophagus_Muscularis	ENSG00000106460.18	7	12211240	12211241	rs3807865	7.12	4.6755	2.93e-06	0.0256727
Esophagus_Muscularis	ENSG00000119522.16	9	123930151	123930152	rs2670139	5.06	4.649	3.34e-06	0.0292651
Esophagus_Muscularis	ENSG00000213277.3	10	103175553	103175554	rs11191499	-4.83	-4.75927	1.94e-06	0.0169983
Esophagus_Muscularis	ENSG00000149295.13	11	113475388	113475389	rs4936275	-6.28	5.63173	1.78e-08	0.000155964
Esophagus_Muscularis	ENSG00000111707.11	12	118376379	118376380	rs521048	-5.15	4.64226	3.45e-06	0.0302289
Esophagus_Muscularis	ENSG00000275409.1	12	118430146	118430147	rs521048	-5.15	-4.60097	4.21e-06	0.036888
Esophagus_Muscularis	ENSG00000187676.7	13	31199935	31199936	rs9529314	-6.27	-6.4378	1.21e-10	1.0602e-06
Esophagus_Muscularis	ENSG00000165379.13	14	41607569	41607570	rs1950829	6.91	5.9923	2.07e-09	1.81373e-05
Esophagus_Muscularis	ENSG00000260285.1	14	103529071	103529072	rs11625397	-6.12	-6.12	9.36e-10	8.20123e-06
Esophagus_Muscularis	ENSG00000166166.12	14	103529183	103529184	rs11625397	-6.12	5.054	4.33e-07	0.00379395
Esophagus_Muscularis	ENSG00000258851.1	14	103553420	103553421	rs11625397	-6.12	-5.761	8.36e-09	7.32503e-05
Esophagus_Muscularis	ENSG00000269940.1	14	103695050	103695051	rs11625397	-6.12	4.5805	4.64e-06	0.0406557
Esophagus_Muscularis	ENSG00000271984.1	20	45893418	45893419	rs9074	6.33	5.5475	2.9e-08	0.000254098
Esophagus_Muscularis	ENSG00000101017.13	20	46118271	46118272	rs9074	6.33	-4.84565	1.26e-06	0.0110401
Heart_Atrial_Appendage	ENSG00000118473.21	1	66533382	66533383	rs6656912	-5.8	5.40931	6.33e-08	0.000422528
Heart_Atrial_Appendage	ENSG00000145020.15	3	49422752	49422753	rs9831648	5.65	-4.73704	2.17e-06	0.0144847
Heart_Atrial_Appendage	ENSG00000145029.13	3	49429325	49429326	rs9831648	5.65	-4.901	9.54e-07	0.00636795
Heart_Atrial_Appendage	ENSG00000173540.12	3	49723950	49723951	rs4241405	5.49	5.35	8.8e-08	0.0005874
Heart_Atrial_Appendage	ENSG00000168884.14	4	2756375	2756376	rs362331	-5.18	5.0383	4.7e-07	0.00313725
Heart_Atrial_Appendage	ENSG00000137411.16	6	30914204	30914205	rs3130557	-8.8	5.34101	9.24e-08	0.00061677
Heart_Atrial_Appendage	ENSG00000204540.10	6	31114749	31114750	rs3130557	-8.84	4.97272	6.6e-07	0.0044055
Heart_Atrial_Appendage	ENSG00000204516.9	6	31494880	31494881	rs3130557	-8.88	-5.70942	1.13e-08	7.54275e-05
Heart_Atrial_Appendage	ENSG00000213722.8	6	31730579	31730580	rs3130923	-8.24	4.922	8.57e-07	0.00572048
Heart_Atrial_Appendage	ENSG00000244731.7	6	31982023	31982024	rs3130923	-8.03	6.26984	3.61e-10	2.40967e-06
Heart_Atrial_Appendage	ENSG00000204338.8	6	32005688	32005689	rs3101018	-7.55	5.99051	2.09e-09	1.39508e-05
Heart_Atrial_Appendage	ENSG00000224389.8	6	32014761	32014762	rs3101018	-7.52	-5.675	1.39e-08	9.27825e-05
Heart_Atrial_Appendage	ENSG00000106460.18	7	12211240	12211241	rs3807865	7.12	5.05398	4.33e-07	0.00289027
Heart_Atrial_Appendage	ENSG00000272871.1	9	14590064	14590065	rs10961649	4.981	4.59683	4.29e-06	0.0286358
Heart_Atrial_Appendage	ENSG00000172247.3	11	47594658	47594659	rs12422023	4.71	4.54176	5.58e-06	0.0372465
Heart_Atrial_Appendage	ENSG00000156599.10	11	57667746	57667747	rs631791	5.11	-4.57057	4.86e-06	0.0324405
Heart_Atrial_Appendage	ENSG00000170209.4	11	113387790	113387791	rs4936275	-6.28	-5.93068	3.02e-09	2.01585e-05
Heart_Atrial_Appendage	ENSG00000275409.1	12	118430146	118430147	rs521048	-5.15	-4.61561	3.92e-06	0.026166
Heart_Atrial_Appendage	ENSG00000187676.7	13	31199935	31199936	rs9529314	-6.27	-6.14318	8.09e-10	5.40008e-06
Heart_Atrial_Appendage	ENSG00000275910.1	16	15016389	15016390	rs12923446	4.36	-4.4794	7.49e-06	0.0499957
Heart_Atrial_Appendage	ENSG00000205746.9	16	18352475	18352476	rs9284326	4.17	-4.7038	2.55e-06	0.0170213
Heart_Atrial_Appendage	ENSG00000267325.1	18	55781720	55781721	rs2924329	-7.1	-4.879	1.07e-06	0.00714225
Heart_Left_Ventricle	ENSG00000248458.2	1	66677002	66677003	rs6656912	-5.8	4.791	1.66e-06	0.00968776
Heart_Left_Ventricle	ENSG00000153246.12	2	160062609	160062610	rs4665145	-4.63	4.9581	7.12e-07	0.00415523
Heart_Left_Ventricle	ENSG00000145029.13	3	49429325	49429326	rs9831648	5.65	-5.37373	7.71e-08	0.000449956
Heart_Left_Ventricle	ENSG00000173402.11	3	49468702	49468703	rs9831648	5.65	-5.05597	4.28e-07	0.00249781
Heart_Left_Ventricle	ENSG00000173540.12	3	49723950	49723951	rs4241405	5.49	5.34383	9.1e-08	0.000531076
Heart_Left_Ventricle	ENSG00000204540.10	6	31114749	31114750	rs3130557	-8.83	6.26193	3.8e-10	2.21768e-06
Heart_Left_Ventricle	ENSG00000204525.16	6	31272104	31272105	rs3130557	-8.85	-4.53932	5.64e-06	0.032915
Heart_Left_Ventricle	ENSG00000234745.10	6	31356441	31356442	rs3130557	-8.82	4.63319	3.6e-06	0.0210096
Heart_Left_Ventricle	ENSG00000204516.9	6	31494880	31494881	rs3130557	-8.87	-6.37688	1.81e-10	1.05632e-06
Heart_Left_Ventricle	ENSG00000204438.10	6	31666282	31666283	rs3130923	-8.23	7.13886	9.41e-13	5.49168e-09
Heart_Left_Ventricle	ENSG00000213722.8	6	31730579	31730580	rs3130923	-8.23	4.922	8.57e-07	0.00500145
Heart_Left_Ventricle	ENSG00000204387.12	6	31834607	31834608	rs3130923	-8.19	5.407	6.41e-08	0.000374088
Heart_Left_Ventricle	ENSG00000244731.7	6	31982023	31982024	rs3130923	-8.03	6.9202	4.51e-12	2.63204e-08
Heart_Left_Ventricle	ENSG00000204338.8	6	32005688	32005689	rs3101018	-7.55	4.73293	2.21e-06	0.0128976
Heart_Left_Ventricle	ENSG00000224389.8	6	32014761	32014762	rs3101018	-7.52	-5.46708	4.58e-08	0.000267289
Heart_Left_Ventricle	ENSG00000204257.14	6	32969093	32969094	rs2854275	-5.08	-4.50955	6.5e-06	0.037934
Heart_Left_Ventricle	ENSG00000156599.10	11	57667746	57667747	rs631791	5.11	-4.615	3.93e-06	0.0229355
Heart_Left_Ventricle	ENSG00000170209.4	11	113387790	113387791	rs4936275	-6.28	-4.8626	1.16e-06	0.00676976
Heart_Left_Ventricle	ENSG00000275409.1	12	118430146	118430147	rs521048	-5.15	-4.5967	4.29e-06	0.0250364
Heart_Left_Ventricle	ENSG00000075413.17	14	103385391	103385392	rs11625397	-6.12	5.7961	6.79e-09	3.96264e-05
Heart_Left_Ventricle	ENSG00000166165.12	14	103523110	103523111	rs11625397	-6.12	4.86138	1.17e-06	0.00682812
Heart_Left_Ventricle	ENSG00000126214.21	14	103561895	103561896	rs11625397	-6.12	5.121	3.04e-07	0.00177414
Heart_Left_Ventricle	ENSG00000270108.1	14	103687575	103687576	rs11625397	-6.12	5.87801	4.15e-09	2.42194e-05
Heart_Left_Ventricle	ENSG00000129009.12	15	74173670	74173671	rs7162423	-4.63	4.55853	5.15e-06	0.0300554
Heart_Left_Ventricle	ENSG00000100351.16	22	39901081	39901082	rs139915	-4.11	-4.5022	6.73e-06	0.0392763
Kidney_Cortex	ENSG00000225851.1	6	31382287	31382288	rs3130557	-8.85	5.825	5.71e-09	6.92052e-06
Kidney_Cortex	ENSG00000204516.9	6	31494880	31494881	rs3130557	-8.88	-4.7846	1.71e-06	0.00207252
Kidney_Cortex	ENSG00000244731.7	6	31982023	31982024	rs3130923	-8.03	7.5797	3.46e-14	4.19352e-11
Kidney_Cortex	ENSG00000204338.8	6	32005688	32005689	rs3101018	-7.55	7.7573	8.67e-15	1.0508e-11
Kidney_Cortex	ENSG00000248290.1	6	32012471	32012472	rs3101018	-7.52	7.5153	5.68e-14	6.88416e-11
Kidney_Cortex	ENSG00000250535.1	6	32013269	32013270	rs3101018	-7.52	5.928	3.07e-09	3.72084e-06
Kidney_Cortex	ENSG00000187122.16	10	97185919	97185920	rs7078288	4.29	4.22337	2.41e-05	0.0292092
Kidney_Cortex	ENSG00000275759.1	12	118428280	118428281	rs521048	-5.15	-4.406	1.05e-05	0.012726
Kidney_Cortex	ENSG00000187676.7	13	31199935	31199936	rs9529314	-6.27	-5.23139	1.68e-07	0.000203616
Liver	ENSG00000186448.14	3	44584887	44584888	rs11709024	5.12	-4.61784	3.88e-06	0.0140146
Liver	ENSG00000178467.17	3	48989988	48989989	rs9831648	5.65	-4.37601	1.21e-05	0.0437052
Liver	ENSG00000173540.12	3	49723950	49723951	rs4241405	5.49	5.34298	9.14e-08	0.000330137
Liver	ENSG00000213780.10	6	30908183	30908184	rs3130557	-8.81	5.0419	4.61e-07	0.00166513
Liver	ENSG00000204538.3	6	31139349	31139350	rs3130557	-8.83	4.5361	5.73e-06	0.0206968
Liver	ENSG00000204525.16	6	31272104	31272105	rs3130557	-8.85	-5.5653	2.62e-08	9.46344e-05
Liver	ENSG00000204520.12	6	31399783	31399784	rs3130557	-8.85	-4.3844	1.16e-05	0.0418992
Liver	ENSG00000204516.9	6	31494880	31494881	rs3130557	-8.87	-4.3485	1.37e-05	0.0494844
Liver	ENSG00000240053.8	6	31670166	31670167	rs3130923	-8.23	-5.857	4.71e-09	1.70125e-05
Liver	ENSG00000204428.12	6	31684039	31684040	rs3130923	-8.23	-5.675	1.39e-08	5.02068e-05
Liver	ENSG00000213719.8	6	31739762	31739763	rs3130923	-8.23	7.173	7.34e-13	2.65121e-09
Liver	ENSG00000204410.14	6	31739947	31739948	rs3130923	-8.23	7.3853	1.52e-13	5.49024e-10
Liver	ENSG00000244731.7	6	31982023	31982024	rs3130923	-8.03	7.1121	1.14e-12	4.11768e-09
Liver	ENSG00000204338.8	6	32005688	32005689	rs3101018	-7.55	7.2866	3.18e-13	1.14862e-09
Liver	ENSG00000248290.1	6	32012471	32012472	rs3101018	-7.52	5.9634	2.47e-09	8.92164e-06
Liver	ENSG00000250535.1	6	32013269	32013270	rs3101018	-7.52	6.7084	1.97e-11	7.11564e-08
Liver	ENSG00000204308.7	6	32178353	32178354	rs3101018	-7.42	7.1029	1.22e-12	4.40664e-09
Liver	ENSG00000204257.14	6	32969093	32969094	rs2854275	-5.08	-5.1209	3.04e-07	0.00109805
Liver	ENSG00000119414.11	9	125189938	125189939	rs10986578	-4.43	4.39495	1.11e-05	0.0400932
Liver	ENSG00000170209.4	11	113387790	113387791	rs4936275	-6.28	-4.9995	5.75e-07	0.0020769
Liver	ENSG00000275409.1	12	118430146	118430147	rs521048	-5.15	-4.417	1e-05	0.03612
Liver	ENSG00000166170.9	14	103562830	103562831	rs11625397	-6.12	5.121	3.04e-07	0.00109805
Liver	ENSG00000124257.6	20	45888886	45888887	rs9074	6.33	5.773	7.79e-09	2.81375e-05
Lung	ENSG00000232912.5	1	8424644	8424645	rs301805	5.17	-5.147	2.65e-07	0.002301
Lung	ENSG00000118473.21	1	66533382	66533383	rs6656912	-5.8	5.5137	3.51e-08	0.000304773
Lung	ENSG00000172260.14	1	72282733	72282734	rs2568958	-8.71	8.69297	3.53e-18	3.0651e-14
Lung	ENSG00000143801.16	1	226870183	226870184	rs2246221	-5.09	4.621	3.82e-06	0.0331691
Lung	ENSG00000186448.14	3	44584887	44584888	rs11709024	5.12	-4.96158	6.99e-07	0.00606942
Lung	ENSG00000145029.13	3	49429325	49429326	rs9831648	5.65	-4.79812	1.6e-06	0.0138928
Lung	ENSG00000164068.15	3	49689501	49689502	rs4241405	5.49	4.63804	3.52e-06	0.0305642
Lung	ENSG00000173540.12	3	49723950	49723951	rs4241405	5.49	5.36005	8.32e-08	0.000722426
Lung	ENSG00000251379.1	4	15420031	15420032	rs10755215	5.18	-5.04719	4.48e-07	0.00388998
Lung	ENSG00000137312.14	6	30742732	30742733	rs3130557	-8.75	-8.75	2.22e-18	1.92763e-14
Lung	ENSG00000214894.6	6	30830658	30830659	rs3130557	-8.77	-4.99	6.11e-07	0.00530531
Lung	ENSG00000137411.16	6	30914204	30914205	rs3130557	-8.8	5.15	2.67e-07	0.00231836
Lung	ENSG00000225851.1	6	31382287	31382288	rs3130557	-8.85	7.65	1.95e-14	1.69319e-10
Lung	ENSG00000206337.10	6	31463370	31463371	rs3130557	-8.89	8.14	3.8e-16	3.29954e-12
Lung	ENSG00000204516.9	6	31494880	31494881	rs3130557	-8.88	-4.69	2.71e-06	0.0235309
Lung	ENSG00000204469.12	6	31620719	31620720	rs3130557	-8.74	5.51	3.65e-08	0.000316929
Lung	ENSG00000204444.10	6	31655470	31655471	rs3130923	-8.24	6.48	9.07e-11	7.87548e-07
Lung	ENSG00000204435.13	6	31665390	31665391	rs3130923	-8.24	-4.83	1.36e-06	0.0118089
Lung	ENSG00000204438.10	6	31666282	31666283	rs3130923	-8.24	8.43	3.45e-17	2.99563e-13
Lung	ENSG00000213722.8	6	31730579	31730580	rs3130923	-8.24	4.92	8.57e-07	0.00744133
Lung	ENSG00000213719.8	6	31739762	31739763	rs3130923	-8.24	7.81	5.72e-15	4.96668e-11
Lung	ENSG00000244731.7	6	31982023	31982024	rs3130923	-8.03	6.96	3.32e-12	2.88276e-08
Lung	ENSG00000204338.8	6	32005688	32005689	rs3101018	-7.55	5.31	1.09e-07	0.000946447
Lung	ENSG00000224389.8	6	32014761	32014762	rs3101018	-7.52	-4.86	1.15e-06	0.00998545
Lung	ENSG00000204314.10	6	32153959	32153960	rs3101018	-7.43	4.86	1.19e-06	0.0103328
Lung	ENSG00000229029.2	9	14593576	14593577	rs10961649	4.98	4.90836	9.18e-07	0.00797099
Lung	ENSG00000134571.10	11	47352701	47352702	rs12422023	4.71	5.07459	3.88e-07	0.003369
Lung	ENSG00000156599.10	11	57667746	57667747	rs631791	5.11	4.79502	1.63e-06	0.0141533
Lung	ENSG00000170209.4	11	113387790	113387791	rs4936275	-6.28	-5.74147	9.39e-09	8.15334e-05
Lung	ENSG00000176871.8	12	118062429	118062430	rs521048	-5.15	4.78962	1.67e-06	0.0145006
Lung	ENSG00000275409.1	12	118430146	118430147	rs521048	-5.15	-4.76202	1.92e-06	0.0166714
Lung	ENSG00000187676.7	13	31199935	31199936	rs9529314	-6.27	-6.02251	1.72e-09	1.49348e-05
Lung	ENSG00000258851.1	14	103553420	103553421	rs11625397	-6.12	-5.8173	5.98e-09	5.19243e-05
Lung	ENSG00000126214.21	14	103561895	103561896	rs11625397	-6.12	4.975	6.53e-07	0.00567
Lung	ENSG00000270108.1	14	103687575	103687576	rs11625397	-6.12	5.7457	9.15e-09	7.94494e-05
Lung	ENSG00000269958.1	14	103696352	103696353	rs11625397	-6.12	5.2891	1.23e-07	0.00106801
Lung	ENSG00000197006.13	16	21597217	21597218	rs12923444	5.34	-4.827	1.39e-06	0.0120694
Lung	ENSG00000261596.2	16	21626741	21626742	rs12923444	5.34	-4.78339	1.72e-06	0.0149348
Lung	ENSG00000141337.12	17	68259181	68259182	rs1002446	-4.98	4.86833	1.13e-06	0.00981179
Lung	ENSG00000101017.13	20	46118271	46118272	rs9074	6.33	-4.93	8.22e-07	0.00713743
Lung	ENSG00000100393.12	22	41091785	41091786	rs926914	4.48	4.6347	3.57e-06	0.0309983
Minor_Salivary_Gland	ENSG00000145020.15	3	49422752	49422753	rs9831648	5.65	-4.5294	5.92e-06	0.0163747
Minor_Salivary_Gland	ENSG00000173540.12	3	49723950	49723951	rs4241405	5.49	5.448	5.09e-08	0.000140789
Minor_Salivary_Gland	ENSG00000225851.1	6	31382287	31382288	rs3130557	-8.83	4.70481	2.54e-06	0.00702564
Minor_Salivary_Gland	ENSG00000244731.7	6	31982023	31982024	rs3130923	-8.05	5.02671	4.99e-07	0.00138023
Minor_Salivary_Gland	ENSG00000272871.1	9	14590064	14590065	rs10961649	4.98	5.03892	4.68e-07	0.00129449
Minor_Salivary_Gland	ENSG00000227603.1	9	93437120	93437121	rs7853605	4.96	4.53243	5.83e-06	0.0161258
Minor_Salivary_Gland	ENSG00000213277.3	10	103175553	103175554	rs11191499	-4.83	-4.702	2.58e-06	0.00713628
Minor_Salivary_Gland	ENSG00000275409.1	12	118430146	118430147	rs521048	-5.15	-4.72125	2.34e-06	0.00647244
Minor_Salivary_Gland	ENSG00000187676.7	13	31199935	31199936	rs9529314	-6.27	-6.098	1.07e-09	2.95962e-06
Minor_Salivary_Gland	ENSG00000258851.1	14	103553420	103553421	rs11625397	-6.12	-6.0319	1.62e-09	4.48092e-06
Minor_Salivary_Gland	ENSG00000104059.4	15	29570722	29570723	rs898253	4.23	4.7654	1.88e-06	0.00520008
Minor_Salivary_Gland	ENSG00000160255.17	21	44931988	44931989	rs2838813	-4.61	4.507	6.58e-06	0.0182003
Muscle_Skeletal	ENSG00000232912.5	1	8424644	8424645	rs301805	5.17	-5.20577	1.93e-07	0.00163104
Muscle_Skeletal	ENSG00000266993.3	1	51793933	51793934	rs1890946	-6.55	6.23328	4.57e-10	3.86211e-06
Muscle_Skeletal	ENSG00000118473.21	1	66533382	66533383	rs6656912	-5.8	5.561	2.68e-08	0.000226487
Muscle_Skeletal	ENSG00000145020.15	3	49422752	49422753	rs9831648	5.65	-4.67488	2.94e-06	0.0248459
Muscle_Skeletal	ENSG00000145029.13	3	49429325	49429326	rs9831648	5.65	-5.42698	5.73e-08	0.000484242
Muscle_Skeletal	ENSG00000173540.12	3	49723950	49723951	rs4241405	5.49	5.35	8.8e-08	0.000743688
Muscle_Skeletal	ENSG00000213533.11	3	52897595	52897596	rs1134546	-4.36	-5.58554	2.33e-08	0.000196908
Muscle_Skeletal	ENSG00000197386.10	4	3074680	3074681	rs362331	-5.18	-4.931	8.18e-07	0.00691292
Muscle_Skeletal	ENSG00000188981.10	4	3244368	3244369	rs362331	-5.18	-4.718	2.38e-06	0.0201134
Muscle_Skeletal	ENSG00000137411.16	6	30914204	30914205	rs3130557	-8.81	5.82486	5.72e-09	4.83397e-05
Muscle_Skeletal	ENSG00000204525.16	6	31272104	31272105	rs3130557	-8.85	-6.15454	7.53e-10	6.3636e-06
Muscle_Skeletal	ENSG00000204516.9	6	31494880	31494881	rs3130557	-8.87	-6.11375	9.73e-10	8.22282e-06
Muscle_Skeletal	ENSG00000204444.10	6	31655470	31655471	rs3130923	-8.23	6.35661	2.06e-10	1.74091e-06
Muscle_Skeletal	ENSG00000213722.8	6	31730579	31730580	rs3130923	-8.23	4.922	8.57e-07	0.00724251
Muscle_Skeletal	ENSG00000213719.8	6	31739762	31739763	rs3130923	-8.23	4.922	8.57e-07	0.00724251
Muscle_Skeletal	ENSG00000244731.7	6	31982023	31982024	rs3130923	-8.03	6.22386	4.85e-10	4.09874e-06
Muscle_Skeletal	ENSG00000204338.8	6	32005688	32005689	rs3101018	-7.55	6.61915	3.61e-11	3.05081e-07
Muscle_Skeletal	ENSG00000224389.8	6	32014761	32014762	rs3101018	-7.52	-6.75186	1.46e-11	1.23385e-07
Muscle_Skeletal	ENSG00000231852.6	6	32038264	32038265	rs3101018	-7.52	-7.52478	5.28e-14	4.46213e-10
Muscle_Skeletal	ENSG00000106460.18	7	12211240	12211241	rs3807865	7.12	5.802	6.55e-09	5.53541e-05
Muscle_Skeletal	ENSG00000156599.10	11	57667746	57667747	rs631791	5.11	-4.98825	6.09e-07	0.00514666
Muscle_Skeletal	ENSG00000170209.4	11	113387790	113387791	rs4936275	-6.28	-6.00162	1.95e-09	1.64795e-05
Muscle_Skeletal	ENSG00000204852.15	12	110614026	110614027	rs7957299	-5.1	5.07659	3.84e-07	0.00324518
Muscle_Skeletal	ENSG00000119616.11	14	74713143	74713144	rs7152906	-6.01	5.26207	1.42e-07	0.00120004
Muscle_Skeletal	ENSG00000166166.12	14	103529183	103529184	rs11625397	-6.12	6.33911	2.31e-10	1.95218e-06
Muscle_Skeletal	ENSG00000267325.1	18	55781720	55781721	rs2924329	-7.1	-7.28304	3.26e-13	2.75503e-09
Nerve_Tibial	ENSG00000232912.5	1	8424644	8424645	rs301805	5.17	-5.147	2.65e-07	0.00295793
Nerve_Tibial	ENSG00000266993.3	1	51793933	51793934	rs1890946	-6.55	5.00247	5.66e-07	0.00631769
Nerve_Tibial	ENSG00000118473.21	1	66533382	66533383	rs6656912	-5.8	5.75833	8.49e-09	9.47654e-05
Nerve_Tibial	ENSG00000227740.1	1	175920512	175920513	rs10913112	-5.86	-5.39699	6.78e-08	0.000756784
Nerve_Tibial	ENSG00000213047.12	1	197775695	197775696	rs17641524	-5.66	-5.9333	2.97e-09	3.31511e-05
Nerve_Tibial	ENSG00000185909.14	3	49171610	49171611	rs9831648	5.65	4.773	1.82e-06	0.0203148
Nerve_Tibial	ENSG00000225399.4	3	49260084	49260085	rs9831648	5.65	-4.72827	2.26e-06	0.0252261
Nerve_Tibial	ENSG00000067560.10	3	49412201	49412202	rs9831648	5.65	5.01831	5.21e-07	0.0058154
Nerve_Tibial	ENSG00000145020.15	3	49422752	49422753	rs9831648	5.65	-4.60395	4.15e-06	0.0463223
Nerve_Tibial	ENSG00000173540.12	3	49723950	49723951	rs4241405	5.49	5.35007	8.79e-08	0.00098114
Nerve_Tibial	ENSG00000118564.14	4	15681660	15681661	rs10755215	5.18	4.59	4.43e-06	0.0494477
Nerve_Tibial	ENSG00000068796.16	5	62306161	62306162	rs10050495	-4.966	4.957	7.16e-07	0.00799199
Nerve_Tibial	ENSG00000146112.11	6	30687894	30687895	rs3130557	-8.75	8.7456	2.22e-18	2.47796e-14
Nerve_Tibial	ENSG00000137312.14	6	30742732	30742733	rs3130557	-8.75	-8.1994	2.42e-16	2.7012e-12
Nerve_Tibial	ENSG00000137411.16	6	30914204	30914205	rs3130557	-8.81	5.48143	4.22e-08	0.000471036
Nerve_Tibial	ENSG00000225851.1	6	31382287	31382288	rs3130557	-8.84	6.62394	3.5e-11	3.9067e-07
Nerve_Tibial	ENSG00000204516.9	6	31494880	31494881	rs3130557	-8.87	-5.83573	5.36e-09	5.98283e-05
Nerve_Tibial	ENSG00000204438.10	6	31666282	31666283	rs3130923	-8.23	7.37278	1.67e-13	1.86405e-09
Nerve_Tibial	ENSG00000213722.8	6	31730579	31730580	rs3130923	-8.23	5.17177	2.32e-07	0.00258958
Nerve_Tibial	ENSG00000213719.8	6	31739762	31739763	rs3130923	-8.23	7.72201	1.15e-14	1.28363e-10
Nerve_Tibial	ENSG00000204394.12	6	31795952	31795953	rs3130923	-8.19	-5.87571	4.21e-09	4.6992e-05
Nerve_Tibial	ENSG00000244731.7	6	31982023	31982024	rs3130923	-8.03	6.52394	6.85e-11	7.64597e-07
Nerve_Tibial	ENSG00000204290.10	6	32407127	32407128	rs497309	-7.11	5.63698	1.73e-08	0.000193103
Nerve_Tibial	ENSG00000229029.2	9	14593576	14593577	rs10961649	4.98	4.90487	9.35e-07	0.0104365
Nerve_Tibial	ENSG00000119522.16	9	123930151	123930152	rs2670139	5.06	5.06584	4.07e-07	0.00454293
Nerve_Tibial	ENSG00000156599.10	11	57667746	57667747	rs631791	5.11	4.84014	1.3e-06	0.0145106
Nerve_Tibial	ENSG00000168056.15	11	65558929	65558930	rs947791	5.15	4.80085	1.58e-06	0.017636
Nerve_Tibial	ENSG00000170209.4	11	113387790	113387791	rs4936275	-6.28	-5.53378	3.13e-08	0.000349371
Nerve_Tibial	ENSG00000275409.1	12	118430146	118430147	rs521048	-5.153	-4.95682	7.17e-07	0.00800315
Nerve_Tibial	ENSG00000187676.7	13	31199935	31199936	rs9529314	-6.27	-6.36049	2.01e-10	2.24356e-06
Nerve_Tibial	ENSG00000258636.1	14	41604855	41604856	rs1950829	6.91	-5.02599	5.01e-07	0.00559216
Nerve_Tibial	ENSG00000119596.17	14	74763365	74763366	rs7152906	-6.01	5.451	5.01e-08	0.000559216
Nerve_Tibial	ENSG00000166166.12	14	103529183	103529184	rs11625397	-6.12	5.08819	3.61e-07	0.00402948
Nerve_Tibial	ENSG00000126214.21	14	103561895	103561896	rs11625397	-6.12	5.65627	1.55e-08	0.000173011
Nerve_Tibial	ENSG00000270108.1	14	103687575	103687576	rs11625397	-6.12	5.87777	4.16e-09	4.64339e-05
Nerve_Tibial	ENSG00000269940.1	14	103695050	103695051	rs11625397	-6.12	5.14683	2.65e-07	0.00295793
Nerve_Tibial	ENSG00000269958.1	14	103696352	103696353	rs11625397	-6.12	4.83955	1.3e-06	0.0145106
Nerve_Tibial	ENSG00000100711.13	14	103715729	103715730	rs11625397	-6.12	-5.63204	1.78e-08	0.000198684
Nerve_Tibial	ENSG00000267325.1	18	55781720	55781721	rs2924329	-7.1	-4.70716	2.51e-06	0.0280166
Nerve_Tibial	ENSG00000269600.1	19	58597815	58597816	rs3794966	-4.46	4.63312	3.6e-06	0.0401832
Nerve_Tibial	ENSG00000101017.13	20	46118271	46118272	rs9074	6.33	-4.909	9.15e-07	0.0102132
Ovary	ENSG00000185909.14	3	49171610	49171611	rs9831648	5.65	5.23572	1.64e-07	0.000512992
Ovary	ENSG00000145020.15	3	49422752	49422753	rs9831648	5.65	-4.41094	1.03e-05	0.0322184
Ovary	ENSG00000164068.15	3	49689501	49689502	rs4241405	5.49	5.398	6.74e-08	0.000210827
Ovary	ENSG00000173540.12	3	49723950	49723951	rs4241405	5.49	5.38785	7.13e-08	0.000223026
Ovary	ENSG00000204525.16	6	31272104	31272105	rs3130557	-8.85	-4.8423	1.28e-06	0.00400384
Ovary	ENSG00000204386.10	6	31862905	31862906	rs3130923	-8	5.0369	4.73e-07	0.00147954
Ovary	ENSG00000244731.7	6	31982023	31982024	rs3130923	-8.03	6.2894	3.19e-10	9.97832e-07
Ovary	ENSG00000204338.8	6	32005688	32005689	rs3101018	-7.55	6.0284	1.66e-09	5.19248e-06
Ovary	ENSG00000250535.1	6	32013269	32013270	rs3101018	-7.52	5.4035	6.54e-08	0.000204571
Ovary	ENSG00000077063.10	7	117874138	117874139	rs7807677	-6.33	6.173	6.7e-10	2.09576e-06
Ovary	ENSG00000107854.5	10	91798311	91798312	rs2258946	4.34	4.338	1.44e-05	0.0450432
Ovary	ENSG00000170209.4	11	113387790	113387791	rs4936275	-6.28	-4.42635	9.58e-06	0.0299662
Ovary	ENSG00000275409.1	12	118430146	118430147	rs521048	-5.15	-4.46001	8.2e-06	0.0256496
Ovary	ENSG00000258636.1	14	41604855	41604856	rs1950829	6.91	-6.7847	1.16e-11	3.62848e-08
Ovary	ENSG00000259775.1	14	103332366	103332367	rs11625397	-6.12	-4.972	6.63e-07	0.00207386
Ovary	ENSG00000075413.17	14	103385391	103385392	rs11625397	-6.12	5.0407	4.64e-07	0.00145139
Ovary	ENSG00000126214.21	14	103561895	103561896	rs11625397	-6.12	5.749	8.98e-09	2.80894e-05
Pancreas	ENSG00000232912.5	1	8424644	8424645	rs301805	5.17	-5.169	2.35e-07	0.00134396
Pancreas	ENSG00000115561.15	2	86563478	86563479	rs7586028	4.55	4.47	7.82e-06	0.0447226
Pancreas	ENSG00000153246.12	2	160062609	160062610	rs4665145	-4.63	4.99965	5.74e-07	0.00328271
Pancreas	ENSG00000134077.15	3	9363303	9363304	rs2600178	-4.36	4.6397	3.49e-06	0.0199593
Pancreas	ENSG00000185909.14	3	49171610	49171611	rs9831648	5.65	4.9928	5.95e-07	0.00340281
Pancreas	ENSG00000145029.13	3	49429325	49429326	rs9831648	5.65	-5.084	3.7e-07	0.00211603
Pancreas	ENSG00000173540.12	3	49723950	49723951	rs4241405	5.49	5.3621	8.23e-08	0.000470674
Pancreas	ENSG00000204525.16	6	31272104	31272105	rs3130557	-8.85	-6.84225	7.8e-12	4.46082e-08
Pancreas	ENSG00000231402.1	6	31288963	31288964	rs3130557	-8.85	-6.9541	3.55e-12	2.03024e-08
Pancreas	ENSG00000204444.10	6	31655470	31655471	rs3130923	-8.23	6.35547	2.08e-10	1.18955e-06
Pancreas	ENSG00000204390.9	6	31815064	31815065	rs3130923	-8.19	-7.49895	6.43e-14	3.67732e-10
Pancreas	ENSG00000244731.7	6	31982023	31982024	rs3130923	-8.03	7.20036	6.01e-13	3.43712e-09
Pancreas	ENSG00000204338.8	6	32005688	32005689	rs3101018	-7.55	6.66077	2.72e-11	1.55557e-07
Pancreas	ENSG00000224389.8	6	32014761	32014762	rs3101018	-7.52	-7.35161	1.96e-13	1.12092e-09
Pancreas	ENSG00000204308.7	6	32178353	32178354	rs3101018	-7.42	4.96698	6.8e-07	0.00388892
Pancreas	ENSG00000204257.14	6	32969093	32969094	rs2854275	-5.08	-5.0024	5.66e-07	0.00323695
Pancreas	ENSG00000213277.3	10	103175553	103175554	rs11191499	-4.83	-4.702	2.58e-06	0.014755
Pancreas	ENSG00000170209.4	11	113387790	113387791	rs4936275	-6.28	-4.96592	6.84e-07	0.0039118
Pancreas	ENSG00000275759.1	12	118428280	118428281	rs521048	-5.15	-4.67578	2.93e-06	0.0167567
Pancreas	ENSG00000275409.1	12	118430146	118430147	rs521048	-5.15	-4.70749	2.51e-06	0.0143547
Pancreas	ENSG00000187676.7	13	31199935	31199936	rs9529314	-6.27	-5.6766	1.37e-08	7.83503e-05
Pancreas	ENSG00000237515.8	16	12901619	12901620	rs12922637	5.13	-4.606	4.1e-06	0.0234479
Pancreas	ENSG00000275910.1	16	15016389	15016390	rs12923446	4.36	-4.57912	4.67e-06	0.0267077
Pituitary	ENSG00000232912.5	1	8424644	8424645	rs301805	5.17	-4.71027	2.47e-06	0.0150942
Pituitary	ENSG00000266993.3	1	51793933	51793934	rs1890946	-6.55	6.30229	2.93e-10	1.79052e-06
Pituitary	ENSG00000118473.21	1	66533382	66533383	rs6656912	-5.8	5.06581	4.07e-07	0.00248718
Pituitary	ENSG00000227740.1	1	175920512	175920513	rs10913112	-5.86	-4.94166	7.75e-07	0.00473602
Pituitary	ENSG00000143801.16	1	226870183	226870184	rs2246221	-5.09	4.621	3.82e-06	0.023344
Pituitary	ENSG00000163050.16	1	226897535	226897536	rs2246221	-5.09	-4.81234	1.49e-06	0.00910539
Pituitary	ENSG00000157152.16	3	12004401	12004402	rs2960421	-4.21	4.93578	7.98e-07	0.00487658
Pituitary	ENSG00000173421.16	3	49198427	49198428	rs9831648	5.65	-4.75558	1.98e-06	0.0120998
Pituitary	ENSG00000145020.15	3	49422752	49422753	rs9831648	5.65	-4.77048	1.84e-06	0.0112442
Pituitary	ENSG00000145029.13	3	49429325	49429326	rs9831648	5.65	-4.79831	1.6e-06	0.0097776
Pituitary	ENSG00000173540.12	3	49723950	49723951	rs4241405	5.49	5.291	1.22e-07	0.000745542
Pituitary	ENSG00000137312.14	6	30742732	30742733	rs3130557	-8.75	-8.7456	2.22e-18	1.35664e-14
Pituitary	ENSG00000137411.16	6	30914204	30914205	rs3130557	-8.81	4.57222	4.83e-06	0.0295161
Pituitary	ENSG00000204525.16	6	31272104	31272105	rs3130557	-8.85	-4.46612	7.97e-06	0.0487047
Pituitary	ENSG00000231402.1	6	31288963	31288964	rs3130557	-8.85	-5.98055	2.22e-09	1.35664e-05
Pituitary	ENSG00000225851.1	6	31382287	31382288	rs3130557	-8.84	7.46614	8.26e-14	5.04769e-10
Pituitary	ENSG00000213722.8	6	31730579	31730580	rs3130923	-8.23	4.8839	1.04e-06	0.00635544
Pituitary	ENSG00000204410.14	6	31739947	31739948	rs3130923	-8.23	6.89513	5.38e-12	3.28772e-08
Pituitary	ENSG00000204394.12	6	31795952	31795953	rs3130923	-8.19	-7.86614	3.66e-15	2.23663e-11
Pituitary	ENSG00000244731.7	6	31982023	31982024	rs3130923	-8.03	7.17977	6.98e-13	4.26548e-09
Pituitary	ENSG00000204338.8	6	32005688	32005689	rs3101018	-7.55	4.81944	1.44e-06	0.00879984
Pituitary	ENSG00000204301.6	6	32224066	32224067	rs3101018	-7.42	7.41715	1.2e-13	7.3332e-10
Pituitary	ENSG00000156395.12	10	104641100	104641101	rs1021362	6.52	-4.5947	4.33e-06	0.0264606
Pituitary	ENSG00000171435.13	12	117968982	117968983	rs521048	-5.15	4.49347	7.01e-06	0.0428381
Pituitary	ENSG00000275409.1	12	118430146	118430147	rs521048	-5.15	-4.63788	3.52e-06	0.0215107
Pituitary	ENSG00000110931.18	12	121298307	121298308	rs2686346	4.96	4.663	3.12e-06	0.0190663
Pituitary	ENSG00000258646.1	14	75008480	75008481	rs7152906	-6.01	-4.6786	2.89e-06	0.0176608
Pituitary	ENSG00000258851.1	14	103553420	103553421	rs11625397	-6.12	-6.038	1.56e-09	9.53316e-06
Pituitary	ENSG00000166170.9	14	103562830	103562831	rs11625397	-6.12	6.2739	3.52e-10	2.15107e-06
Pituitary	ENSG00000269958.1	14	103696352	103696353	rs11625397	-6.12	5.0194	5.18e-07	0.0031655
Pituitary	ENSG00000237515.8	16	12901619	12901620	rs12922637	5.13	4.684	2.81e-06	0.0171719
Pituitary	ENSG00000269600.1	19	58597815	58597816	rs3794966	-4.46	4.521	6.16e-06	0.0376438
Prostate	ENSG00000230606.10	2	97433526	97433527	rs1257026	3.84	4.46016	8.19e-06	0.0354545
Prostate	ENSG00000173421.16	3	49198427	49198428	rs9831648	5.65	-4.66971	3.02e-06	0.0130736
Prostate	ENSG00000145029.13	3	49429325	49429326	rs9831648	5.65	-4.55227	5.31e-06	0.022987
Prostate	ENSG00000173540.12	3	49723950	49723951	rs4241405	5.49	5.63645	1.74e-08	7.53246e-05
Prostate	ENSG00000239268.2	3	117997591	117997592	rs4688071	5.93	4.756	1.97e-06	0.00852813
Prostate	ENSG00000146112.11	6	30687894	30687895	rs3130557	-8.75	7.36866	1.72e-13	7.44588e-10
Prostate	ENSG00000137312.14	6	30742732	30742733	rs3130557	-8.75	-8.7456	2.22e-18	9.61038e-15
Prostate	ENSG00000204580.13	6	30876420	30876421	rs3130557	-8.8	5.64353	1.67e-08	7.22943e-05
Prostate	ENSG00000204525.16	6	31272104	31272105	rs3130557	-8.86	-7.07519	1.49e-12	6.45021e-09
Prostate	ENSG00000225851.1	6	31382287	31382288	rs3130557	-8.85	4.65142	3.3e-06	0.0142857
Prostate	ENSG00000204516.9	6	31494880	31494881	rs3130557	-8.88	-4.55998	5.12e-06	0.0221645
Prostate	ENSG00000244731.7	6	31982023	31982024	rs3130923	-8.04	6.83924	7.96e-12	3.44588e-08
Prostate	ENSG00000204338.8	6	32005688	32005689	rs3101018	-7.55	7.15684	8.26e-13	3.57575e-09
Prostate	ENSG00000272871.1	9	14590064	14590065	rs10961649	4.98	5.3076	1.11e-07	0.000480519
Prostate	ENSG00000278376.1	11	118791253	118791254	rs2187490	5.15	4.589	4.45e-06	0.0192641
Prostate	ENSG00000275409.1	12	118430146	118430147	rs521048	-5.15	-4.513	6.39e-06	0.0276623
Skin_Not_Sun_Exposed_Suprapubic	ENSG00000232912.5	1	8424644	8424645	rs301805	5.17	-5.169	2.35e-07	0.00222616
Skin_Not_Sun_Exposed_Suprapubic	ENSG00000142599.17	1	8817642	8817643	rs301805	5.17	-5.16038	2.46e-07	0.00233036
Skin_Not_Sun_Exposed_Suprapubic	ENSG00000266993.3	1	51793933	51793934	rs1890946	-6.55	4.95828	7.11e-07	0.0067353
Skin_Not_Sun_Exposed_Suprapubic	ENSG00000186448.14	3	44584887	44584888	rs11709024	5.12	-5.03073	4.89e-07	0.0046323
Skin_Not_Sun_Exposed_Suprapubic	ENSG00000185909.14	3	49171610	49171611	rs9831648	5.65	4.62007	3.84e-06	0.0363763
Skin_Not_Sun_Exposed_Suprapubic	ENSG00000145029.13	3	49429325	49429326	rs9831648	5.65	-4.60133	4.2e-06	0.0397866
Skin_Not_Sun_Exposed_Suprapubic	ENSG00000164068.15	3	49689501	49689502	rs4241405	5.49	5.46625	4.6e-08	0.000435758
Skin_Not_Sun_Exposed_Suprapubic	ENSG00000176095.11	3	49786541	49786542	rs4241405	5.49	5.473	4.42e-08	0.000418707
Skin_Not_Sun_Exposed_Suprapubic	ENSG00000237923.1	6	30848158	30848159	rs3130557	-8.77	-6.19454	5.85e-10	5.54171e-06
Skin_Not_Sun_Exposed_Suprapubic	ENSG00000204525.16	6	31272104	31272105	rs3130557	-8.85	-5.0401	4.65e-07	0.00440495
Skin_Not_Sun_Exposed_Suprapubic	ENSG00000225851.1	6	31382287	31382288	rs3130557	-8.84	5.04386	4.56e-07	0.00431969
Skin_Not_Sun_Exposed_Suprapubic	ENSG00000206337.10	6	31463370	31463371	rs3130557	-8.88	7.90279	2.73e-15	2.58613e-11
Skin_Not_Sun_Exposed_Suprapubic	ENSG00000204435.13	6	31665390	31665391	rs3130923	-8.23	-5.05693	4.26e-07	0.0040355
Skin_Not_Sun_Exposed_Suprapubic	ENSG00000244731.7	6	31982023	31982024	rs3130923	-8.03	5.60126	2.13e-08	0.000201775
Skin_Not_Sun_Exposed_Suprapubic	ENSG00000204338.8	6	32005688	32005689	rs3101018	-7.55	6.98125	2.93e-12	2.77559e-08
Skin_Not_Sun_Exposed_Suprapubic	ENSG00000224389.8	6	32014761	32014762	rs3101018	-7.52	-7.21965	5.21e-13	4.93543e-09
Skin_Not_Sun_Exposed_Suprapubic	ENSG00000231852.6	6	32038264	32038265	rs3101018	-7.52	-7.32158	2.45e-13	2.32088e-09
Skin_Not_Sun_Exposed_Suprapubic	ENSG00000204308.7	6	32178353	32178354	rs3101018	-7.42	4.81323	1.49e-06	0.0141148
Skin_Not_Sun_Exposed_Suprapubic	ENSG00000077063.10	7	117874138	117874139	rs7807677	-6.33	-6.238	4.43e-10	4.19654e-06
Skin_Not_Sun_Exposed_Suprapubic	ENSG00000197692.5	11	89294245	89294246	rs10501696	6.65	-5.36341	8.17e-08	0.000773944
Skin_Not_Sun_Exposed_Suprapubic	ENSG00000111707.11	12	118376379	118376380	rs521048	-5.153	4.83468	1.33e-06	0.0125991
Skin_Not_Sun_Exposed_Suprapubic	ENSG00000187676.7	13	31199935	31199936	rs9529314	-6.27	-6.441	1.19e-10	1.12729e-06
Skin_Not_Sun_Exposed_Suprapubic	ENSG00000126214.21	14	103561895	103561896	rs11625397	-6.12	5.20247	1.97e-07	0.00186618
Skin_Not_Sun_Exposed_Suprapubic	ENSG00000166170.9	14	103562830	103562831	rs11625397	-6.12	6.12	9.36e-10	8.86673e-06
Skin_Not_Sun_Exposed_Suprapubic	ENSG00000041353.9	18	54717859	54717860	rs9953930	-6.25	-6.7769	1.23e-11	1.16518e-07
Skin_Not_Sun_Exposed_Suprapubic	ENSG00000101017.13	20	46118271	46118272	rs9074	6.33	-5.32521	1.01e-07	0.000956773
Skin_Sun_Exposed_Lower_leg	ENSG00000232912.5	1	8424644	8424645	rs301805	5.17	-5.147	2.65e-07	0.00279814
Skin_Sun_Exposed_Lower_leg	ENSG00000266993.3	1	51793933	51793934	rs1890946	-6.55	4.96111	7.01e-07	0.00740186
Skin_Sun_Exposed_Lower_leg	ENSG00000118473.21	1	66533382	66533383	rs6656912	-5.8	5.05548	4.29e-07	0.00452981
Skin_Sun_Exposed_Lower_leg	ENSG00000213047.12	1	197775695	197775696	rs17641524	-5.66	-5.506	3.67e-08	0.000387515
Skin_Sun_Exposed_Lower_leg	ENSG00000118260.14	2	207529795	207529796	rs2111592	5.68	5.34	9.29e-08	0.000980931
Skin_Sun_Exposed_Lower_leg	ENSG00000145022.4	3	49412205	49412206	rs9831648	5.65	-5.084	3.7e-07	0.00390683
Skin_Sun_Exposed_Lower_leg	ENSG00000173540.12	3	49723950	49723951	rs4241405	5.49	5.3644	8.12e-08	0.000857391
Skin_Sun_Exposed_Lower_leg	ENSG00000068796.16	5	62306161	62306162	rs10050495	-4.966	5.79091	7e-09	7.3913e-05
Skin_Sun_Exposed_Lower_leg	ENSG00000137312.14	6	30742732	30742733	rs3130557	-8.75	-8.04131	8.89e-16	9.38695e-12
Skin_Sun_Exposed_Lower_leg	ENSG00000237923.1	6	30848158	30848159	rs3130557	-8.77	-6.55521	5.56e-11	5.8708e-07
Skin_Sun_Exposed_Lower_leg	ENSG00000137411.16	6	30914204	30914205	rs3130557	-8.81	5.45474	4.9e-08	0.000517391
Skin_Sun_Exposed_Lower_leg	ENSG00000204525.16	6	31272104	31272105	rs3130557	-8.85	-5.71532	1.09e-08	0.000115093
Skin_Sun_Exposed_Lower_leg	ENSG00000225851.1	6	31382287	31382288	rs3130557	-8.84	6.59326	4.3e-11	4.54037e-07
Skin_Sun_Exposed_Lower_leg	ENSG00000206337.10	6	31463370	31463371	rs3130557	-8.88	8.16703	3.16e-16	3.33664e-12
Skin_Sun_Exposed_Lower_leg	ENSG00000204516.9	6	31494880	31494881	rs3130557	-8.87	-5.14747	2.64e-07	0.00278758
Skin_Sun_Exposed_Lower_leg	ENSG00000204444.10	6	31655470	31655471	rs3130923	-8.23	5.407	6.41e-08	0.000676832
Skin_Sun_Exposed_Lower_leg	ENSG00000244731.7	6	31982023	31982024	rs3130923	-8.03	5.22601	1.73e-07	0.00182671
Skin_Sun_Exposed_Lower_leg	ENSG00000204338.8	6	32005688	32005689	rs3101018	-7.55	5.36553	8.07e-08	0.000852111
Skin_Sun_Exposed_Lower_leg	ENSG00000224389.8	6	32014761	32014762	rs3101018	-7.52	-6.73533	1.64e-11	1.73168e-07
Skin_Sun_Exposed_Lower_leg	ENSG00000231852.6	6	32038264	32038265	rs3101018	-7.52	-6.00587	1.9e-09	2.00621e-05
Skin_Sun_Exposed_Lower_leg	ENSG00000228962.1	6	32390509	32390510	rs497309	-7.11	5.57662	2.45e-08	0.000258695
Skin_Sun_Exposed_Lower_leg	ENSG00000077063.10	7	117874138	117874139	rs7807677	-6.33	-5.9943	2.04e-09	2.15404e-05
Skin_Sun_Exposed_Lower_leg	ENSG00000273399.2	9	14587325	14587326	rs10961649	4.981	4.77941	1.76e-06	0.0185838
Skin_Sun_Exposed_Lower_leg	ENSG00000122970.15	12	110124334	110124335	rs7957299	-5.1	5.102	3.36e-07	0.00354782
Skin_Sun_Exposed_Lower_leg	ENSG00000120694.19	13	31162387	31162388	rs9529314	-6.27	5.2096	1.89e-07	0.00199565
Skin_Sun_Exposed_Lower_leg	ENSG00000165379.13	14	41607569	41607570	rs1950829	6.91	-4.87747	1.07e-06	0.0112981
Skin_Sun_Exposed_Lower_leg	ENSG00000119608.12	14	74871939	74871940	rs7152906	-6.01	-5.204	1.95e-07	0.00205901
Skin_Sun_Exposed_Lower_leg	ENSG00000166166.12	14	103529183	103529184	rs11625397	-6.12	6.038	1.56e-09	1.6472e-05
Skin_Sun_Exposed_Lower_leg	ENSG00000258851.1	14	103553420	103553421	rs11625397	-6.12	-6.18086	6.38e-10	6.73664e-06
Skin_Sun_Exposed_Lower_leg	ENSG00000126214.21	14	103561895	103561896	rs11625397	-6.12	5.93485	2.94e-09	3.10435e-05
Skin_Sun_Exposed_Lower_leg	ENSG00000166170.9	14	103562830	103562831	rs11625397	-6.12	5.87249	4.29e-09	4.52981e-05
Skin_Sun_Exposed_Lower_leg	ENSG00000172466.15	18	35345481	35345482	rs2978362	-4.04	-4.596	4.31e-06	0.0455093
Skin_Sun_Exposed_Lower_leg	ENSG00000041353.9	18	54717859	54717860	rs9953930	-6.25	-5.6102	2.02e-08	0.000213292
Skin_Sun_Exposed_Lower_leg	ENSG00000196628.15	18	55664786	55664787	rs2924329	-7.1	-5.6623	1.49e-08	0.000157329
Small_Intestine_Terminal_Ileum	ENSG00000232912.5	1	8424644	8424645	rs301805	5.17	-5.169	2.35e-07	0.000792655
Small_Intestine_Terminal_Ileum	ENSG00000118473.21	1	66533382	66533383	rs6656912	-5.8	5.453	4.95e-08	0.000166963
Small_Intestine_Terminal_Ileum	ENSG00000118263.14	2	207167266	207167267	rs2111592	5.68	6.098	1.07e-09	3.60911e-06
Small_Intestine_Terminal_Ileum	ENSG00000177479.19	3	48921479	48921480	rs9831648	5.65	-4.773	1.82e-06	0.00613886
Small_Intestine_Terminal_Ileum	ENSG00000145020.15	3	49422752	49422753	rs9831648	5.65	-4.69808	2.63e-06	0.00887099
Small_Intestine_Terminal_Ileum	ENSG00000164068.15	3	49689501	49689502	rs4241405	5.49	5.363	8.19e-08	0.000276249
Small_Intestine_Terminal_Ileum	ENSG00000173540.12	3	49723950	49723951	rs4241405	5.49	5.34755	8.92e-08	0.000300872
Small_Intestine_Terminal_Ileum	ENSG00000137312.14	6	30742732	30742733	rs3130557	-8.75	-8.7456	2.22e-18	7.48806e-15
Small_Intestine_Terminal_Ileum	ENSG00000204525.16	6	31272104	31272105	rs3130557	-8.89	-5.2791	1.3e-07	0.00043849
Small_Intestine_Terminal_Ileum	ENSG00000225851.1	6	31382287	31382288	rs3130557	-8.88	4.624	3.76e-06	0.0126825
Small_Intestine_Terminal_Ileum	ENSG00000204516.9	6	31494880	31494881	rs3130557	-8.91	-4.881	1.06e-06	0.00357538
Small_Intestine_Terminal_Ileum	ENSG00000240053.8	6	31670166	31670167	rs3130923	-8.21	-4.5253	6.03e-06	0.0203392
Small_Intestine_Terminal_Ileum	ENSG00000244731.7	6	31982023	31982024	rs3130923	-8.02	7.592	3.15e-14	1.0625e-10
Small_Intestine_Terminal_Ileum	ENSG00000204338.8	6	32005688	32005689	rs3101018	-7.55	5.9172	3.27e-09	1.10297e-05
Small_Intestine_Terminal_Ileum	ENSG00000204308.7	6	32178353	32178354	rs3101018	-7.42	7.391	1.46e-13	4.92458e-10
Small_Intestine_Terminal_Ileum	ENSG00000204305.13	6	32184323	32184324	rs3101018	-7.42	-6.1645	7.07e-10	2.38471e-06
Small_Intestine_Terminal_Ileum	ENSG00000228962.1	6	32390509	32390510	rs497309	-7.11	4.836	1.32e-06	0.00445236
Small_Intestine_Terminal_Ileum	ENSG00000213277.3	10	103175553	103175554	rs11191499	-4.83	-4.636	3.55e-06	0.0119741
Small_Intestine_Terminal_Ileum	ENSG00000076685.18	10	103193305	103193306	rs11191499	-4.83	-4.5218	6.13e-06	0.0206765
Small_Intestine_Terminal_Ileum	ENSG00000165916.8	11	47426472	47426473	rs12422023	4.71	-4.4608	8.17e-06	0.0275574
Small_Intestine_Terminal_Ileum	ENSG00000173992.8	11	66593083	66593084	rs2276138	-5.02	4.793	1.64e-06	0.00553172
Small_Intestine_Terminal_Ileum	ENSG00000170209.4	11	113387790	113387791	rs4936275	-6.28	-5.5535	2.8e-08	9.4444e-05
Small_Intestine_Terminal_Ileum	ENSG00000278376.1	11	118791253	118791254	rs2187490	5.15	4.6716	2.99e-06	0.0100853
Spleen	ENSG00000142599.17	1	8817642	8817643	rs301805	5.17	-5.147	2.65e-07	0.00157012
Spleen	ENSG00000227740.1	1	175920512	175920513	rs10913112	-5.86	-5.05692	4.26e-07	0.00252405
Spleen	ENSG00000143801.16	1	226870183	226870184	rs2246221	-5.09	5.37537	7.64e-08	0.00045267
Spleen	ENSG00000173540.12	3	49723950	49723951	rs4241405	5.49	5.05726	4.25e-07	0.00251812
Spleen	ENSG00000137312.14	6	30742732	30742733	rs3130557	-8.75	-8.7456	2.22e-18	1.31535e-14
Spleen	ENSG00000214894.6	6	30830658	30830659	rs3130557	-8.77	-8.77362	1.73e-18	1.02502e-14
Spleen	ENSG00000204525.16	6	31272104	31272105	rs3130557	-8.89	-4.67976	2.87e-06	0.0170047
Spleen	ENSG00000225851.1	6	31382287	31382288	rs3130557	-8.88	5.74439	9.23e-09	5.46877e-05
Spleen	ENSG00000204516.9	6	31494880	31494881	rs3130557	-8.91	-6.20059	5.63e-10	3.33577e-06
Spleen	ENSG00000213719.8	6	31739762	31739763	rs3130923	-8.21	7.62509	2.44e-14	1.4457e-10
Spleen	ENSG00000204356.13	6	31959078	31959079	rs3130923	-8.03	7.47179	7.91e-14	4.68668e-10
Spleen	ENSG00000244731.7	6	31982023	31982024	rs3130923	-8.03	7.48758	7.02e-14	4.15935e-10
Spleen	ENSG00000204338.8	6	32005688	32005689	rs3101018	-7.55	6.83284	8.32e-12	4.9296e-08
Spleen	ENSG00000248290.1	6	32012471	32012472	rs3101018	-7.52	4.92372	8.49e-07	0.00503033
Spleen	ENSG00000250535.1	6	32013269	32013270	rs3101018	-7.52	7.56943	3.75e-14	2.22187e-10
Spleen	ENSG00000196126.11	6	32589847	32589848	rs1150753	-6.7	-4.64298	3.43e-06	0.0203228
Spleen	ENSG00000213277.3	10	103175553	103175554	rs11191499	-4.83	-4.6626	3.12e-06	0.018486
Spleen	ENSG00000156599.10	11	57667746	57667747	rs631791	5.11	4.92513	8.43e-07	0.00499477
Spleen	ENSG00000173992.8	11	66593083	66593084	rs2276138	-5.02	5.01963	5.18e-07	0.00306915
Spleen	ENSG00000170209.4	11	113387790	113387791	rs4936275	-6.28	-5.33353	9.63e-08	0.000570578
Spleen	ENSG00000275409.1	12	118430146	118430147	rs521048	-5.15	-4.8008	1.58e-06	0.0093615
Spleen	ENSG00000258636.1	14	41604855	41604856	rs1950829	6.91	-6.81012	9.75e-12	5.77687e-08
Spleen	ENSG00000166166.12	14	103529183	103529184	rs11625397	-6.12	5.646	1.64e-08	9.717e-05
Spleen	ENSG00000126214.21	14	103561895	103561896	rs11625397	-6.12	6.25639	3.94e-10	2.33445e-06
Spleen	ENSG00000270108.1	14	103687575	103687576	rs11625397	-6.12	5.504	3.71e-08	0.000219818
Spleen	ENSG00000269958.1	14	103696352	103696353	rs11625397	-6.12	6.1794	6.43e-10	3.80977e-06
Spleen	ENSG00000178342.4	18	79863667	79863668	rs7238071	5.6	5.601	2.13e-08	0.000126202
Stomach	ENSG00000145020.15	3	49422752	49422753	rs9831648	5.65	-5.084	3.7e-07	0.00191364
Stomach	ENSG00000145029.13	3	49429325	49429326	rs9831648	5.65	-4.57663	4.73e-06	0.0244636
Stomach	ENSG00000173540.12	3	49723950	49723951	rs4241405	5.49	5.23643	1.64e-07	0.000848208
Stomach	ENSG00000137312.14	6	30742732	30742733	rs3130557	-8.75	-8.7456	2.22e-18	1.14818e-14
Stomach	ENSG00000204540.10	6	31114749	31114750	rs3130557	-8.83	4.44514	8.78e-06	0.0454102
Stomach	ENSG00000204525.16	6	31272104	31272105	rs3130557	-8.85	-5.98217	2.2e-09	1.13784e-05
Stomach	ENSG00000225851.1	6	31382287	31382288	rs3130557	-8.84	6.26602	3.7e-10	1.91364e-06
Stomach	ENSG00000204516.9	6	31494880	31494881	rs3130557	-8.87	-4.91847	8.72e-07	0.00450998
Stomach	ENSG00000204463.12	6	31652704	31652705	rs3130923	-8.23	4.86573	1.14e-06	0.00589608
Stomach	ENSG00000204444.10	6	31655470	31655471	rs3130923	-8.23	7.46231	8.5e-14	4.3962e-10
Stomach	ENSG00000244731.7	6	31982023	31982024	rs3130923	-8.03	7.76813	7.97e-15	4.12208e-11
Stomach	ENSG00000204338.8	6	32005688	32005689	rs3101018	-7.55	6.46422	1.02e-10	5.27544e-07
Stomach	ENSG00000248290.1	6	32012471	32012472	rs3101018	-7.52	5.39663	6.79e-08	0.000351179
Stomach	ENSG00000204308.7	6	32178353	32178354	rs3101018	-7.42	5.08867	3.61e-07	0.00186709
Stomach	ENSG00000106460.18	7	12211240	12211241	rs3807865	7.12	5.4386	5.37e-08	0.000277736
Stomach	ENSG00000272871.1	9	14590064	14590065	rs10961649	4.98	4.4761	7.6e-06	0.0393072
Stomach	ENSG00000170209.4	11	113387790	113387791	rs4936275	-6.28	-5.46742	4.57e-08	0.00023636
Stomach	ENSG00000149295.13	11	113475388	113475389	rs4936275	-6.28	5.554	2.79e-08	0.000144299
Stomach	ENSG00000275759.1	12	118428280	118428281	rs521048	-5.15	-4.4309	9.38e-06	0.0485134
Stomach	ENSG00000275409.1	12	118430146	118430147	rs521048	-5.15	-4.7032	2.56e-06	0.0132403
Stomach	ENSG00000187676.7	13	31199935	31199936	rs9529314	-6.27	-6.3162	2.68e-10	1.3861e-06
Stomach	ENSG00000101017.13	20	46118271	46118272	rs9074	6.33	-4.8917	1e-06	0.005172
Testis	ENSG00000266993.3	1	51793933	51793934	rs1890946	-6.55	5.86	4.63e-09	5.23144e-05
Testis	ENSG00000078618.21	1	51878936	51878937	rs1890946	-6.55	5.32258	1.02e-07	0.0011525
Testis	ENSG00000118473.21	1	66533382	66533383	rs6656912	-5.8	5.4823	4.2e-08	0.000474558
Testis	ENSG00000233973.6	1	73306169	73306170	rs10789361	-6.73	5.16897	2.35e-07	0.00265526
Testis	ENSG00000235582.2	1	197735796	197735797	rs17641524	-5.66	5.76164	8.33e-09	9.41207e-05
Testis	ENSG00000213047.12	1	197775695	197775696	rs17641524	-5.66	-4.755	1.98e-06	0.022372
Testis	ENSG00000163050.16	1	226897535	226897536	rs2246221	-5.09	-4.922	8.57e-07	0.00968324
Testis	ENSG00000118263.14	2	207167266	207167267	rs2111592	5.68	-5.16996	2.34e-07	0.00264397
Testis	ENSG00000145020.15	3	49422752	49422753	rs9831648	5.65	-4.68638	2.78e-06	0.0314112
Testis	ENSG00000173540.12	3	49723950	49723951	rs4241405	5.49	5.473	4.42e-08	0.000499416
Testis	ENSG00000163938.16	3	52681155	52681156	rs1134546	-4.36	4.73492	2.19e-06	0.0247448
Testis	ENSG00000254531.1	4	101347779	101347780	rs10022442	4.16	-4.96907	6.73e-07	0.00760423
Testis	ENSG00000237775.1	6	30875917	30875918	rs3130557	-8.81	-8.41182	4.04e-17	4.5648e-13
Testis	ENSG00000204525.16	6	31272104	31272105	rs3130557	-8.85	-5.40324	6.54e-08	0.000738955
Testis	ENSG00000256166.1	6	31301641	31301642	rs3130557	-8.85	-5.52187	3.35e-08	0.000378516
Testis	ENSG00000234745.10	6	31356441	31356442	rs3130557	-8.82	-5.61965	1.91e-08	0.000215811
Testis	ENSG00000271581.1	6	31356646	31356647	rs3130557	-8.82	-6.60411	4e-11	4.5196e-07
Testis	ENSG00000230174.1	6	31441666	31441667	rs3130557	-8.87	-6.08991	1.13e-09	1.27679e-05
Testis	ENSG00000204444.10	6	31655470	31655471	rs3130923	-8.23	7.72112	1.15e-14	1.29939e-10
Testis	ENSG00000204421.2	6	31721844	31721845	rs3130923	-8.23	-5.37425	7.69e-08	0.000868893
Testis	ENSG00000204410.14	6	31739947	31739948	rs3130923	-8.23	7.50612	6.09e-14	6.88109e-10
Testis	ENSG00000204396.10	6	31777293	31777294	rs3130923	-8.19	-5.11278	3.17e-07	0.00358178
Testis	ENSG00000244731.7	6	31982023	31982024	rs3130923	-8.03	6.92017	4.51e-12	5.09585e-08
Testis	ENSG00000204338.8	6	32005688	32005689	rs3101018	-7.55	6.1113	9.88e-10	1.11634e-05
Testis	ENSG00000248290.1	6	32012471	32012472	rs3101018	-7.52	6.17233	6.73e-10	7.60423e-06
Testis	ENSG00000204296.11	6	32371911	32371912	rs497309	-7.17	5.28072	1.29e-07	0.00145757
Testis	ENSG00000227603.1	9	93437120	93437121	rs7853605	4.959	4.959	7.09e-07	0.00801099
Testis	ENSG00000172247.3	11	47594658	47594659	rs12422023	4.71	4.608	4.07e-06	0.0459869
Testis	ENSG00000187676.7	13	31199935	31199936	rs9529314	-6.27	-4.87521	1.09e-06	0.0123159
Testis	ENSG00000119682.16	14	74713114	74713115	rs7152906	-6.01	5.877	4.18e-09	4.72298e-05
Testis	ENSG00000244691.1	14	103412760	103412761	rs11625397	-6.12	-5.70621	1.16e-08	0.000131068
Testis	ENSG00000126214.21	14	103561895	103561896	rs11625397	-6.12	5.17518	2.28e-07	0.00257617
Testis	ENSG00000269940.1	14	103695050	103695051	rs11625397	-6.12	5.16839	2.36e-07	0.00266656
Testis	ENSG00000269958.1	14	103696352	103696353	rs11625397	-6.12	5.696	1.23e-08	0.000138978
Testis	ENSG00000257639.1	16	21550372	21550373	rs12923444	5.34	5.34	9.29e-08	0.00104968
Testis	ENSG00000101017.13	20	46118271	46118272	rs9074	6.33	-4.91814	8.74e-07	0.00987533
Thyroid	ENSG00000232912.5	1	8424644	8424645	rs301805	5.17	-5.214	1.85e-07	0.00207977
Thyroid	ENSG00000116898.11	1	36464436	36464437	rs4653218	5.28	-4.69931	2.61e-06	0.0293416
Thyroid	ENSG00000227740.1	1	175920512	175920513	rs10913112	-5.86	-5.49242	3.96e-08	0.000445183
Thyroid	ENSG00000143801.16	1	226870183	226870184	rs2246221	-5.09	4.621	3.82e-06	0.0429444
Thyroid	ENSG00000214820.3	3	44581025	44581026	rs11709024	5.12	-5.44003	5.33e-08	0.000599199
Thyroid	ENSG00000185909.14	3	49171610	49171611	rs9831648	5.65	4.82089	1.43e-06	0.0160761
Thyroid	ENSG00000145020.15	3	49422752	49422753	rs9831648	5.65	-4.7175	2.39e-06	0.0268684
Thyroid	ENSG00000173540.12	3	49723950	49723951	rs4241405	5.49	5.35	8.8e-08	0.000989296
Thyroid	ENSG00000137312.14	6	30742732	30742733	rs3130557	-8.75	-8.51232	1.7e-17	1.91114e-13
Thyroid	ENSG00000228789.6	6	31053449	31053450	rs3130557	-8.84	5.22354	1.76e-07	0.00197859
Thyroid	ENSG00000204540.10	6	31114749	31114750	rs3130557	-8.83	4.97258	6.61e-07	0.00743096
Thyroid	ENSG00000204525.16	6	31272104	31272105	rs3130557	-8.85	-4.82561	1.4e-06	0.0157388
Thyroid	ENSG00000271581.1	6	31356646	31356647	rs3130557	-8.82	4.80756	1.53e-06	0.0172003
Thyroid	ENSG00000225851.1	6	31382287	31382288	rs3130557	-8.84	6.69977	2.09e-11	2.34958e-07
Thyroid	ENSG00000206337.10	6	31463370	31463371	rs3130557	-8.88	9.00756	2.11e-19	2.37206e-15
Thyroid	ENSG00000204516.9	6	31494880	31494881	rs3130557	-8.87	-6.40615	1.49e-10	1.67506e-06
Thyroid	ENSG00000198563.13	6	31542447	31542448	rs3130557	-8.87	5.62062	1.9e-08	0.000213598
Thyroid	ENSG00000204438.10	6	31666282	31666283	rs3130923	-8.23	5.53085	3.19e-08	0.00035862
Thyroid	ENSG00000204410.14	6	31739947	31739948	rs3130923	-8.23	7.14767	8.83e-13	9.92669e-09
Thyroid	ENSG00000204385.10	6	31879045	31879046	rs3130923	-8	-7.19072	6.45e-13	7.25109e-09
Thyroid	ENSG00000244731.7	6	31982023	31982024	rs3130923	-8.03	6.74413	1.54e-11	1.73127e-07
Thyroid	ENSG00000204338.8	6	32005688	32005689	rs3101018	-7.55	6.4401	1.19e-10	1.3378e-06
Thyroid	ENSG00000204308.7	6	32178353	32178354	rs3101018	-7.42	4.78139	1.74e-06	0.0195611
Thyroid	ENSG00000242574.8	6	32941069	32941070	rs2854275	-5.08	5.081	3.75e-07	0.00421575
Thyroid	ENSG00000204257.14	6	32969093	32969094	rs2854275	-5.08	-4.96418	6.9e-07	0.00775698
Thyroid	ENSG00000225791.6	6	52577306	52577307	rs1060911	-4.14	-4.77497	1.8e-06	0.0202356
Thyroid	ENSG00000272871.1	9	14590064	14590065	rs10961649	4.981	4.64546	3.39e-06	0.0381104
Thyroid	ENSG00000213277.3	10	103175553	103175554	rs11191499	-4.83	-4.714	2.43e-06	0.0273181
Thyroid	ENSG00000196666.4	11	47586692	47586693	rs12422023	4.71	-4.756	1.97e-06	0.0221467
Thyroid	ENSG00000174516.14	11	66466744	66466745	rs2276138	-5.02	4.755	1.98e-06	0.0222592
Thyroid	ENSG00000170209.4	11	113387790	113387791	rs4936275	-6.28	-4.97312	6.59e-07	0.00740848
Thyroid	ENSG00000275409.1	12	118430146	118430147	rs521048	-5.15	-4.60758	4.07e-06	0.0457549
Thyroid	ENSG00000187676.7	13	31199935	31199936	rs9529314	-6.27	-5.882	4.05e-09	4.55301e-05
Thyroid	ENSG00000258636.1	14	41604855	41604856	rs1950829	6.91	-6.786	1.15e-11	1.29283e-07
Thyroid	ENSG00000119608.12	14	74871939	74871940	rs7152906	-6.01	-5.99661	2.01e-09	2.25964e-05
Thyroid	ENSG00000258851.1	14	103553420	103553421	rs11625397	-6.12	-5.761	8.36e-09	9.39831e-05
Thyroid	ENSG00000126214.21	14	103561895	103561896	rs11625397	-6.12	4.63219	3.62e-06	0.040696
Thyroid	ENSG00000101017.13	20	46118271	46118272	rs9074	6.33	-4.93564	7.99e-07	0.00898236
Uterus	ENSG00000143442.21	1	151459464	151459465	rs6684085	-4.4	-4.35002	1.36e-05	0.0325856
Uterus	ENSG00000225873.3	3	44429064	44429065	rs11709024	5.12	4.7381	2.16e-06	0.00517536
Uterus	ENSG00000145020.15	3	49422752	49422753	rs9831648	5.65	-4.6206	3.83e-06	0.00917668
Uterus	ENSG00000145029.13	3	49429325	49429326	rs9831648	5.65	-4.8149	1.47e-06	0.00352212
Uterus	ENSG00000173540.12	3	49723950	49723951	rs4241405	5.49	5.3835	7.31e-08	0.000175148
Uterus	ENSG00000055955.15	3	52830738	52830739	rs1134546	-4.36	-4.7183	2.38e-06	0.00570248
Uterus	ENSG00000173261.8	5	146104368	146104369	rs17104331	-4.44	4.3391	1.43e-05	0.0342628
Uterus	ENSG00000204540.10	6	31114749	31114750	rs3130557	-8.83	4.4409	8.96e-06	0.0214682
Uterus	ENSG00000204525.16	6	31272104	31272105	rs3130557	-8.85	-6.9605	3.39e-12	8.12244e-09
Uterus	ENSG00000271581.1	6	31356646	31356647	rs3130557	-8.82	8.8152	1.19e-18	2.85124e-15
Uterus	ENSG00000225851.1	6	31382287	31382288	rs3130557	-8.84	4.8427	1.28e-06	0.00306688
Uterus	ENSG00000252743.1	6	31757052	31757053	rs3130923	-8.22	5.8285	5.59e-09	1.33936e-05
Uterus	ENSG00000244731.7	6	31982023	31982024	rs3130923	-8.03	7.2004	6.01e-13	1.44e-09
Uterus	ENSG00000204338.8	6	32005688	32005689	rs3101018	-7.55	5.5074	3.64e-08	8.72144e-05
Uterus	ENSG00000248290.1	6	32012471	32012472	rs3101018	-7.52	4.4298	9.43e-06	0.0225943
Uterus	ENSG00000227603.1	9	93437120	93437121	rs7853605	4.96	4.305	1.67e-05	0.0400132
Uterus	ENSG00000173727.12	11	65455257	65455258	rs947791	5.15	4.331	1.48e-05	0.0354608
Uterus	ENSG00000248746.5	11	66546394	66546395	rs2276138	-5.02	-4.283	1.84e-05	0.0440864
Uterus	ENSG00000170209.4	11	113387790	113387791	rs4936275	-6.28	-4.514	6.36e-06	0.0152386
Uterus	ENSG00000278376.1	11	118791253	118791254	rs2187490	5.15	4.2691	1.96e-05	0.0469616
Uterus	ENSG00000126214.21	14	103561895	103561896	rs11625397	-6.12	4.942	7.73e-07	0.00185211
Uterus	ENSG00000269958.1	14	103696352	103696353	rs11625397	-6.12	4.2637	2.01e-05	0.0481596
Vagina	ENSG00000118473.21	1	66533382	66533383	rs6656912	-5.8	5.1432	2.7e-07	0.00060615
Vagina	ENSG00000143772.9	1	226739322	226739323	rs2246221	-5.09	5.0159	5.28e-07	0.00118536
Vagina	ENSG00000185909.14	3	49171610	49171611	rs9831648	5.65	4.3207	1.56e-05	0.035022
Vagina	ENSG00000225399.4	3	49260084	49260085	rs9831648	5.65	-4.357	1.32e-05	0.029634
Vagina	ENSG00000173540.12	3	49723950	49723951	rs4241405	5.49	5.3763	7.6e-08	0.00017062
Vagina	ENSG00000197584.11	3	178272931	178272932	rs4857645	4.09	-4.4161	1e-05	0.02245
Vagina	ENSG00000214113.10	6	5260938	5260939	rs1108040	3.67	5.12679	2.95e-07	0.000662275
Vagina	ENSG00000137343.17	6	30626841	30626842	rs2233956	-5.76	4.311	1.63e-05	0.0365935
Vagina	ENSG00000271581.1	6	31356646	31356647	rs3130557	-8.81	5.67697	1.37e-08	3.07565e-05
Vagina	ENSG00000204516.9	6	31494880	31494881	rs3130557	-8.86	-4.60143	4.2e-06	0.009429
Vagina	ENSG00000244731.7	6	31982023	31982024	rs3130923	-8.06	7.50957	5.93e-14	1.33128e-10
Vagina	ENSG00000204338.8	6	32005688	32005689	rs3101018	-7.55	5.80499	6.44e-09	1.44578e-05
Vagina	ENSG00000168477.17	6	32115262	32115263	rs3101018	-7.41	4.922	8.57e-07	0.00192396
Vagina	ENSG00000253678.1	8	10479374	10479375	rs10089552	5.1	-4.6766	2.92e-06	0.0065554
Vagina	ENSG00000227603.1	9	93437120	93437121	rs7853605	4.959	4.305	1.67e-05	0.0374915
Vagina	ENSG00000156603.15	11	57712322	57712323	rs631791	5.11	-4.6873	2.77e-06	0.00621865
Whole_Blood	ENSG00000232912.5	1	8424644	8424645	rs301805	5.17	-5.169	2.35e-07	0.00185579
Whole_Blood	ENSG00000142599.17	1	8817642	8817643	rs301805	5.17	-5.23364	1.66e-07	0.0013109
Whole_Blood	ENSG00000266993.3	1	51793933	51793934	rs1890946	-6.55	5.6381	1.72e-08	0.000135828
Whole_Blood	ENSG00000227740.1	1	175920512	175920513	rs10913112	-5.86	-5.56302	2.65e-08	0.00020927
Whole_Blood	ENSG00000145020.15	3	49422752	49422753	rs9831648	5.65	-5.03698	4.73e-07	0.00373528
Whole_Blood	ENSG00000173540.12	3	49723950	49723951	rs4241405	5.49	5.14424	2.69e-07	0.00212429
Whole_Blood	ENSG00000137312.14	6	30742732	30742733	rs3130557	-8.75	-6.15052	7.72e-10	6.09648e-06
Whole_Blood	ENSG00000137331.11	6	30744553	30744554	rs3130557	-8.72	-8.81521	1.19e-18	9.39743e-15
Whole_Blood	ENSG00000214894.6	6	30830658	30830659	rs3130557	-8.77	-6.98025	2.95e-12	2.32962e-08
Whole_Blood	ENSG00000137411.16	6	30914204	30914205	rs3130557	-8.81	7.46246	8.49e-14	6.70455e-10
Whole_Blood	ENSG00000225851.1	6	31382287	31382288	rs3130557	-8.84	6.41457	1.41e-10	1.11348e-06
Whole_Blood	ENSG00000213760.10	6	31546847	31546848	rs3130557	-8.88	4.68724	2.77e-06	0.0218747
Whole_Blood	ENSG00000204386.10	6	31862905	31862906	rs3130923	-8	7.64908	2.02e-14	1.59519e-10
Whole_Blood	ENSG00000204366.3	6	31901991	31901992	rs3130923	-8	5.10818	3.25e-07	0.00256653
Whole_Blood	ENSG00000244731.7	6	31982023	31982024	rs3130923	-8.03	6.19724	5.75e-10	4.54077e-06
Whole_Blood	ENSG00000204338.8	6	32005688	32005689	rs3101018	-7.55	4.89078	1e-06	0.007897
Whole_Blood	ENSG00000224389.8	6	32014761	32014762	rs3101018	-7.52	-6.0474	1.47e-09	1.16086e-05
Whole_Blood	ENSG00000231852.6	6	32038264	32038265	rs3101018	-7.52	-6.00238	1.94e-09	1.53202e-05
Whole_Blood	ENSG00000204257.14	6	32969093	32969094	rs2854275	-5.08	-4.88308	1.04e-06	0.00821288
Whole_Blood	ENSG00000106460.18	7	12211240	12211241	rs3807865	7.12	5.34278	9.15e-08	0.000722575
Whole_Blood	ENSG00000134571.10	11	47352701	47352702	rs12422023	4.71	5.26721	1.39e-07	0.00109768
Whole_Blood	ENSG00000172247.3	11	47594658	47594659	rs12422023	4.71	4.551	5.34e-06	0.04217
Whole_Blood	ENSG00000149131.15	11	57597386	57597387	rs631791	5.11	4.6395	3.49e-06	0.0275605
Whole_Blood	ENSG00000172409.5	11	57657015	57657016	rs631791	5.11	4.6223	3.8e-06	0.0300086
Whole_Blood	ENSG00000213593.9	11	57712599	57712600	rs631791	5.11	4.604	4.14e-06	0.0326936
Whole_Blood	ENSG00000170209.4	11	113387790	113387791	rs4936275	-6.28	-5.87701	4.18e-09	3.30095e-05
Whole_Blood	ENSG00000100664.10	14	103333543	103333544	rs11625397	-6.12	-5.6621	1.5e-08	0.000118455
Whole_Blood	ENSG00000075413.17	14	103385391	103385392	rs11625397	-6.12	-4.937	7.93e-07	0.00626232
Whole_Blood	ENSG00000244691.1	14	103412760	103412761	rs11625397	-6.12	-5.07839	3.81e-07	0.00300876
Whole_Blood	ENSG00000166165.12	14	103523110	103523111	rs11625397	-6.12	5.966	2.43e-09	1.91897e-05
Whole_Blood	ENSG00000166166.12	14	103529183	103529184	rs11625397	-6.12	5.62889	1.81e-08	0.000142936
Whole_Blood	ENSG00000126214.21	14	103561895	103561896	rs11625397	-6.12	5.39836	6.73e-08	0.000531468
Whole_Blood	ENSG00000269940.1	14	103695050	103695051	rs11625397	-6.12	5.46511	4.63e-08	0.000365631
Whole_Blood	ENSG00000197006.13	16	21597217	21597218	rs12923444	5.34	-4.53406	5.79e-06	0.0457236
Whole_Blood	ENSG00000261596.2	16	21626741	21626742	rs12923444	5.34	-4.73111	2.23e-06	0.0176103
Whole_Blood	ENSG00000178342.4	18	79863667	79863668	rs7238071	5.6	5.5002	3.79e-08	0.000299296
Whole_Blood	ENSG00000197182.14	22	46080311	46080312	rs9627391	-5.04	5.25177	1.51e-07	0.00119245
Overall breast cancer
Adipose_Subcutaneous	ENSG00000175279.21	1	10430782	10430783	rs12375	-9.47	-5.28	1.33e-07	0.001303
Adipose_Subcutaneous	ENSG00000142655.12	1	10474886	10474887	rs12375	-9.47	6.56	5.35e-11	5.2414e-07
Adipose_Subcutaneous	ENSG00000132763.14	1	45500079	45500080	rs4660905	-5.25	-4.69	2.78e-06	0.0272357
Adipose_Subcutaneous	ENSG00000234329.1	1	45651825	45651826	rs1707302	-5.83	-4.8	1.55e-06	0.0151854
Adipose_Subcutaneous	ENSG00000117461.14	1	46133035	46133036	rs1707302	-5.83	-4.82	1.46e-06	0.0143036
Adipose_Subcutaneous	ENSG00000117481.10	1	46340176	46340177	rs1707302	-5.83	-4.99	6.13e-07	0.00600556
Adipose_Subcutaneous	ENSG00000168765.16	1	109656080	109656081	rs568686	-4.88	-5.51	3.63e-08	0.000355631
Adipose_Subcutaneous	ENSG00000213366.12	1	109668021	109668022	rs568686	-4.88	-5.55	2.89e-08	0.000283133
Adipose_Subcutaneous	ENSG00000081026.18	1	113390748	113390749	rs2358994	6.88	-5.06	4.19e-07	0.00410494
Adipose_Subcutaneous	ENSG00000118655.4	1	113905201	113905202	rs2358994	6.88	-5.08	3.68e-07	0.0036053
Adipose_Subcutaneous	ENSG00000270392.2	1	120434051	120434052	rs6697258	5.79	5.92	3.24e-09	3.17423e-05
Adipose_Subcutaneous	ENSG00000270231.3	1	120436352	120436353	rs6697258	5.79	4.67	3.01e-06	0.029489
Adipose_Subcutaneous	ENSG00000223345.3	1	121117256	121117257	rs11249433	16	11.9	1.15e-32	1.12666e-28
Adipose_Subcutaneous	ENSG00000213244.3	1	121118609	121118610	rs11249433	16	11.4	2.9e-30	2.84113e-26
Adipose_Subcutaneous	ENSG00000171943.11	1	121184809	121184810	rs11249433	16	-10.7	9.21e-27	9.02304e-23
Adipose_Subcutaneous	ENSG00000188610.12	1	121185538	121185539	rs11249433	16	-6.81	9.97e-12	9.76761e-08
Adipose_Subcutaneous	ENSG00000227082.1	1	121396753	121396754	rs11249433	16	-10.3	4.41e-25	4.32048e-21
Adipose_Subcutaneous	ENSG00000231429.2	1	121412718	121412719	rs11249433	16	-11.1	1.34e-28	1.3128e-24
Adipose_Subcutaneous	ENSG00000265491.4	1	145824076	145824077	rs36107432	-6.1	-4.78	1.78e-06	0.0174387
Adipose_Subcutaneous	ENSG00000186364.11	1	145845628	145845629	rs36107432	-6.1	-5.88	4.19e-09	4.10494e-05
Adipose_Subcutaneous	ENSG00000234222.6	1	145926618	145926619	rs36107432	-6.1	4.57	4.92e-06	0.0482012
Adipose_Subcutaneous	ENSG00000185499.16	1	155192915	155192916	rs4971059	7	6.52	7.06e-11	6.91668e-07
Adipose_Subcutaneous	ENSG00000231064.7	1	155195003	155195004	rs4971059	7	4.96	6.97e-07	0.00682851
Adipose_Subcutaneous	ENSG00000236263.1	1	155211390	155211391	rs4971059	7	6.05	1.42e-09	1.39117e-05
Adipose_Subcutaneous	ENSG00000160766.14	1	155227421	155227422	rs4971059	7	-5.96	2.5e-09	2.44925e-05
Adipose_Subcutaneous	ENSG00000177628.15	1	155244698	155244699	rs4971059	7	-5.93	3.09e-09	3.02727e-05
Adipose_Subcutaneous	ENSG00000160767.20	1	155255482	155255483	rs4971059	7	6.1	1.08e-09	1.05808e-05
Adipose_Subcutaneous	ENSG00000160752.14	1	155308747	155308748	rs4971059	7	6.27	3.56e-10	3.48773e-06
Adipose_Subcutaneous	ENSG00000225855.6	1	155321686	155321687	rs4971059	7	6.22	5.13e-10	5.02586e-06
Adipose_Subcutaneous	ENSG00000116539.12	1	155562806	155562807	rs4971059	7	6.36	1.95e-10	1.91042e-06
Adipose_Subcutaneous	ENSG00000203761.5	1	155745828	155745829	rs11264372	6.59	-6.29	3.2e-10	3.13504e-06
Adipose_Subcutaneous	ENSG00000132718.8	1	155859508	155859509	rs11264372	6.59	-5.38	7.66e-08	0.00075045
Adipose_Subcutaneous	ENSG00000143622.10	1	155911403	155911404	rs11264372	6.59	-4.7	2.54e-06	0.0248844
Adipose_Subcutaneous	ENSG00000196189.12	1	156147365	156147366	rs348196	6.37	5.32	1.05e-07	0.00102869
Adipose_Subcutaneous	ENSG00000160785.13	1	156193931	156193932	rs348196	6.37	-4.87	1.13e-06	0.0110706
Adipose_Subcutaneous	ENSG00000143199.17	1	167914214	167914215	rs4657733	-5.25	4.64	3.48e-06	0.0340936
Adipose_Subcutaneous	ENSG00000143158.10	1	167937039	167937040	rs4657733	-5.25	4.79	1.7e-06	0.0166549
Adipose_Subcutaneous	ENSG00000284237.1	1	207959291	207959292	rs2724379	-5.44	5.09	3.57e-07	0.00349753
Adipose_Subcutaneous	ENSG00000138092.10	2	24793382	24793383	rs2384061	-6.04	-4.72346	2.32e-06	0.022729
Adipose_Subcutaneous	ENSG00000138031.14	2	24919838	24919839	rs2384061	-6.04	-5.22491	1.74e-07	0.00170468
Adipose_Subcutaneous	ENSG00000144118.13	2	120240063	120240064	rs11123556	-9.78	5.20189	1.97e-07	0.00193001
Adipose_Subcutaneous	ENSG00000071967.11	2	171522246	171522247	rs6759240	-5.92	-5.20815	1.91e-07	0.00187123
Adipose_Subcutaneous	ENSG00000064012.21	2	201233442	201233443	rs700635	8.52	-6.79321	1.1e-11	1.07767e-07
Adipose_Subcutaneous	ENSG00000155749.12	2	201357397	201357398	rs700635	8.52	6.8546	7.15e-12	7.00486e-08
Adipose_Subcutaneous	ENSG00000188086.13	3	46744754	46744755	rs6787229	-9.07	-5.49299	3.95e-08	0.000386982
Adipose_Subcutaneous	ENSG00000239653.1	3	64004021	64004022	rs3821902	7.18	5.1068	3.28e-07	0.00321342
Adipose_Subcutaneous	ENSG00000184220.11	3	99817833	99817834	rs9833888	6.55	4.71409	2.43e-06	0.0238067
Adipose_Subcutaneous	ENSG00000114021.11	3	100334700	100334701	rs9833888	6.55	4.87497	1.09e-06	0.0106787
Adipose_Subcutaneous	ENSG00000177311.11	3	141324212	141324213	rs9846396	7.85	6.671	2.54e-11	2.48844e-07
Adipose_Subcutaneous	ENSG00000174912.7	3	156714927	156714928	rs1430410	-5.44	-5.307	1.11e-07	0.00108747
Adipose_Subcutaneous	ENSG00000240875.5	3	156817061	156817062	rs1430410	-5.44	-5.17217	2.31e-07	0.00226311
Adipose_Subcutaneous	ENSG00000197712.11	4	38867676	38867677	rs17616434	7.17	4.95992	7.05e-07	0.00690688
Adipose_Subcutaneous	ENSG00000250848.1	5	290320	290321	rs7736	5.68	-4.7681	1.86e-06	0.0182224
Adipose_Subcutaneous	ENSG00000272335.1	5	44826075	44826076	rs7716600	17.1	-14.4753	1.74e-47	1.70468e-43
Adipose_Subcutaneous	ENSG00000095015.5	5	56815573	56815574	rs16886181	21.71	-16.2866	1.23e-59	1.20503e-55
Adipose_Subcutaneous	ENSG00000155542.11	5	56909259	56909260	rs16886181	21.71	-6.3497	2.16e-10	2.11615e-06
Adipose_Subcutaneous	ENSG00000152348.15	5	81972024	81972025	rs4703870	-7.52	-6.50875	7.58e-11	7.42613e-07
Adipose_Subcutaneous	ENSG00000186468.12	5	82278576	82278577	rs4703870	-7.52	5.74	9.47e-09	9.27776e-05
Adipose_Subcutaneous	ENSG00000205464.11	5	82279461	82279462	rs4703870	-7.52	-5.46603	4.6e-08	0.000450662
Adipose_Subcutaneous	ENSG00000197375.12	5	132369751	132369752	rs2248116	5.43	-5.03749	4.72e-07	0.00462418
Adipose_Subcutaneous	ENSG00000198945.7	6	130013698	130013699	rs9388769	-7.05	-6.68247	2.35e-11	2.3023e-07
Adipose_Subcutaneous	ENSG00000263001.5	7	74657666	74657667	rs35005436	5.06	5.04226	4.6e-07	0.00450662
Adipose_Subcutaneous	ENSG00000158517.13	7	74773961	74773962	rs35005436	5.06	5.064	4.11e-07	0.00402657
Adipose_Subcutaneous	ENSG00000196275.13	7	74851550	74851551	rs35005436	5.06	4.97719	6.45e-07	0.00631906
Adipose_Subcutaneous	ENSG00000127990.15	7	94656208	94656209	rs2188648	7.33	6.843	7.76e-12	7.60247e-08
Adipose_Subcutaneous	ENSG00000205356.9	7	98252250	98252251	rs4439053	-5.59	5.565	2.62e-08	0.000256681
Adipose_Subcutaneous	ENSG00000006453.13	7	98401067	98401068	rs4439053	-5.59	-5.446	5.15e-08	0.000504545
Adipose_Subcutaneous	ENSG00000105808.17	7	102616756	102616757	rs10271184	5.26	-5.46802	4.55e-08	0.000445764
Adipose_Subcutaneous	ENSG00000254038.1	8	37069417	37069418	rs13365225	-9.57	9.51003	1.91e-21	1.87123e-17
Adipose_Subcutaneous	ENSG00000276742.1	10	121956781	121956782	rs2981582	38.25	5.7028	1.18e-08	0.000115605
Adipose_Subcutaneous	ENSG00000203791.14	10	124791869	124791870	rs10901818	-4.64	-4.68506	2.8e-06	0.0274316
Adipose_Subcutaneous	ENSG00000023191.16	11	507299	507300	rs6597981	7.54	-4.58051	4.64e-06	0.0454581
Adipose_Subcutaneous	ENSG00000255284.1	11	777577	777578	rs6597981	7.54	5.75389	8.72e-09	8.54298e-05
Adipose_Subcutaneous	ENSG00000279672.1	11	779616	779617	rs6597981	7.54	6.076	1.23e-09	1.20503e-05
Adipose_Subcutaneous	ENSG00000255142.1	11	781644	781645	rs6597981	7.54	6.076	1.23e-09	1.20503e-05
Adipose_Subcutaneous	ENSG00000274897.2	11	797510	797511	rs6597981	7.54	-6.80523	1.01e-11	9.89497e-08
Adipose_Subcutaneous	ENSG00000177595.17	11	809645	809646	rs6597981	7.54	7.541	4.66e-14	4.5654e-10
Adipose_Subcutaneous	ENSG00000177600.8	11	809753	809754	rs6597981	7.54	6.14428	8.03e-10	7.86699e-06
Adipose_Subcutaneous	ENSG00000283787.1	11	1891771	1891772	rs569550	-11.51	-11.162	6.26e-29	6.13292e-25
Adipose_Subcutaneous	ENSG00000172803.17	11	65833640	65833641	rs12575663	-7.33	5.38973	7.06e-08	0.000691668
Adipose_Subcutaneous	ENSG00000172732.11	11	65860061	65860062	rs12575663	-7.33	-5.49814	3.84e-08	0.000376205
Adipose_Subcutaneous	ENSG00000172757.12	11	65861945	65861946	rs12575663	-7.33	-6.37992	1.77e-10	1.73407e-06
Adipose_Subcutaneous	ENSG00000172638.12	11	65873591	65873592	rs12575663	-7.33	4.649	3.34e-06	0.032722
Adipose_Subcutaneous	ENSG00000172500.12	11	65888538	65888539	rs12575663	-7.33	5.34846	8.87e-08	0.000868994
Adipose_Subcutaneous	ENSG00000087494.15	12	27972704	27972705	rs7297051	-17.34	-6.232	4.61e-10	4.51642e-06
Adipose_Subcutaneous	ENSG00000123106.10	12	28133248	28133249	rs7297051	-17.34	-7.72888	1.08e-14	1.05808e-10
Adipose_Subcutaneous	ENSG00000247934.4	12	28190737	28190738	rs7297051	-17.34	6.39239	1.63e-10	1.59691e-06
Adipose_Subcutaneous	ENSG00000185100.10	14	104724185	104724186	rs8006310	5.69	-5.59	2.27e-08	0.000222392
Adipose_Subcutaneous	ENSG00000171914.16	15	62390525	62390526	rs956006	4.68	4.679	2.88e-06	0.0282154
Adipose_Subcutaneous	ENSG00000140465.13	15	74725609	74725610	rs936230	-5.24	-4.67754	2.9e-06	0.0284113
Adipose_Subcutaneous	ENSG00000103653.16	15	74782056	74782057	rs936230	-5.24	-4.57123	4.85e-06	0.0475155
Adipose_Subcutaneous	ENSG00000140474.12	15	74843196	74843197	rs936230	-5.24	-4.86816	1.13e-06	0.0110706
Adipose_Subcutaneous	ENSG00000140400.16	15	75368153	75368154	rs4886708	-4.85	-4.73314	2.21e-06	0.0216514
Adipose_Subcutaneous	ENSG00000169371.13	15	75626468	75626469	rs4886708	-4.85	-5.48181	4.21e-08	0.000412454
Adipose_Subcutaneous	ENSG00000184508.10	15	90932568	90932569	rs2290202	-8.57	5.17996	2.22e-07	0.00217493
Adipose_Subcutaneous	ENSG00000166965.12	15	90955795	90955796	rs2290202	-8.57	-8.43512	3.31e-17	3.24281e-13
Adipose_Subcutaneous	ENSG00000258725.1	15	90972859	90972860	rs2290202	-8.57	8.36397	6.06e-17	5.93698e-13
Adipose_Subcutaneous	ENSG00000065559.14	17	12020823	12020824	rs1468501	4.78	4.783	1.73e-06	0.0169488
Adipose_Subcutaneous	ENSG00000159314.11	17	45434420	45434421	rs17763086	-6.03	5.74958	8.95e-09	8.76832e-05
Adipose_Subcutaneous	ENSG00000225190.10	17	45490748	45490749	rs17763086	-6.03	-5.288	1.24e-07	0.00121483
Adipose_Subcutaneous	ENSG00000266918.1	17	45531576	45531577	rs17763086	-6.03	-4.62209	3.8e-06	0.0372286
Adipose_Subcutaneous	ENSG00000214425.7	17	45550334	45550335	rs17763086	-6.03	5.99314	2.06e-09	2.01818e-05
Adipose_Subcutaneous	ENSG00000264070.1	17	45585870	45585871	rs17763086	-6.03	-6.00779	1.88e-09	1.84184e-05
Adipose_Subcutaneous	ENSG00000280022.1	17	45592620	45592621	rs17763086	-6.03	-6.021	1.73e-09	1.69488e-05
Adipose_Subcutaneous	ENSG00000263503.1	17	45602339	45602340	rs17763086	-6.03	-6.021	1.73e-09	1.69488e-05
Adipose_Subcutaneous	ENSG00000204650.14	17	45620327	45620328	rs17763086	-6.03	-5.99313	2.06e-09	2.01818e-05
Adipose_Subcutaneous	ENSG00000120088.14	17	45784279	45784280	rs17763086	-6.03	-6.025	1.69e-09	1.65569e-05
Adipose_Subcutaneous	ENSG00000186868.15	17	45894381	45894382	rs17763086	-6.03	-5.288	1.24e-07	0.00121483
Adipose_Subcutaneous	ENSG00000214401.4	17	46193575	46193576	rs17763086	-6.03	-5.9419	2.82e-09	2.76275e-05
Adipose_Subcutaneous	ENSG00000262539.1	17	46260605	46260606	rs17763086	-6.03	-5.50624	3.67e-08	0.00035955
Adipose_Subcutaneous	ENSG00000261575.2	17	46267036	46267037	rs17763086	-6.03	-5.997	2.01e-09	1.9692e-05
Adipose_Subcutaneous	ENSG00000238083.7	17	46511510	46511511	rs199498	-5.15	-5.08432	3.69e-07	0.00361509
Adipose_Subcutaneous	ENSG00000141198.14	17	54899386	54899387	rs244353	-10.87	10.695	1.07e-26	1.04828e-22
Adipose_Subcutaneous	ENSG00000279059.1	17	54958425	54958426	rs244353	-10.87	8.06271	7.46e-16	7.30856e-12
Adipose_Subcutaneous	ENSG00000166263.13	17	54968785	54968786	rs244353	-10.87	10.556	4.76e-26	4.66337e-22
Adipose_Subcutaneous	ENSG00000141570.10	17	79801682	79801683	rs745570	-6.4	6.36611	1.94e-10	1.90062e-06
Adipose_Subcutaneous	ENSG00000265939.1	18	22900994	22900995	rs12966840	5.77	-5.742	9.36e-09	9.16999e-05
Adipose_Subcutaneous	ENSG00000175489.9	19	18397616	18397617	rs8105994	-11.19	7.42612	1.12e-13	1.09726e-09
Adipose_Subcutaneous	ENSG00000130511.15	19	18418863	18418864	rs8105994	-11.19	10.901	1.14e-27	1.11686e-23
Adipose_Subcutaneous	ENSG00000105656.12	19	18522126	18522127	rs8105994	-11.19	-10.423	1.95e-25	1.91041e-21
Adipose_Subcutaneous	ENSG00000187664.8	19	19262795	19262796	rs2916074	6.28	5.6355	1.75e-08	0.000171448
Adipose_Subcutaneous	ENSG00000213996.12	19	19273390	19273391	rs2916074	6.28	5.69049	1.27e-08	0.000124422
Adipose_Subcutaneous	ENSG00000159871.14	19	43827205	43827206	rs10426528	8.44	-5.22169	1.77e-07	0.00173407
Adipose_Subcutaneous	ENSG00000176222.8	19	43884050	43884051	rs10426528	8.44	7.37094	1.69e-13	1.65569e-09
Adipose_Subcutaneous	ENSG00000267058.1	19	43901804	43901805	rs10426528	8.44	7.193	6.34e-13	6.2113e-09
Adipose_Subcutaneous	ENSG00000182362.13	21	46286336	46286337	rs11701725	5.07	5.08949	3.59e-07	0.00351712
Adipose_Subcutaneous	ENSG00000160299.16	21	46324121	46324122	rs11701725	5.07	-4.97979	6.37e-07	0.00624069
Adipose_Subcutaneous	ENSG00000185022.11	22	38201881	38201882	rs6001031	-7.53	5.5188	3.41e-08	0.000334078
Adipose_Subcutaneous	ENSG00000198792.12	22	38273033	38273034	rs6001031	-7.53	4.977	6.46e-07	0.00632886
Adipose_Visceral_Omentum	ENSG00000175279.21	1	10430782	10430783	rs12375	-9.47	-5.53744	3.07e-08	0.000240412
Adipose_Visceral_Omentum	ENSG00000160049.11	1	10472525	10472526	rs12375	-9.47	5.39535	6.84e-08	0.00053564
Adipose_Visceral_Omentum	ENSG00000142655.12	1	10474886	10474887	rs12375	-9.47	4.593	4.37e-06	0.0342215
Adipose_Visceral_Omentum	ENSG00000234329.1	1	45651825	45651826	rs1707302	-5.831	-4.83861	1.31e-06	0.0102586
Adipose_Visceral_Omentum	ENSG00000117481.10	1	46340176	46340177	rs1707302	-5.831	-4.83514	1.33e-06	0.0104152
Adipose_Visceral_Omentum	ENSG00000168765.16	1	109656080	109656081	rs568686	-4.883	-4.93217	8.13e-07	0.0063666
Adipose_Visceral_Omentum	ENSG00000213366.12	1	109668021	109668022	rs568686	-4.883	-4.83191	1.35e-06	0.0105719
Adipose_Visceral_Omentum	ENSG00000116793.15	1	113759488	113759489	rs2358994	6.879	-4.5135	6.38e-06	0.0499618
Adipose_Visceral_Omentum	ENSG00000223345.3	1	121117256	121117257	rs11249433	16.003	11.4954	1.39e-30	1.08851e-26
Adipose_Visceral_Omentum	ENSG00000213244.3	1	121118609	121118610	rs11249433	16.003	12.234	2.05e-34	1.60535e-30
Adipose_Visceral_Omentum	ENSG00000171943.11	1	121184809	121184810	rs11249433	16.003	-10.921	9.15e-28	7.16536e-24
Adipose_Visceral_Omentum	ENSG00000227082.1	1	121396753	121396754	rs11249433	16.003	-10.345	4.41e-25	3.45347e-21
Adipose_Visceral_Omentum	ENSG00000117281.15	1	145719470	145719471	rs36107432	-6.1	-4.822	1.42e-06	0.01112
Adipose_Visceral_Omentum	ENSG00000186364.11	1	145845628	145845629	rs36107432	-6.1	-5.91211	3.38e-09	2.64688e-05
Adipose_Visceral_Omentum	ENSG00000234222.6	1	145926618	145926619	rs36107432	-6.1	4.74316	2.1e-06	0.0164451
Adipose_Visceral_Omentum	ENSG00000272031.2	1	145964581	145964582	rs36107432	-6.1	-4.63156	3.63e-06	0.0284265
Adipose_Visceral_Omentum	ENSG00000185499.16	1	155192915	155192916	rs4971059	7.005	4.53338	5.8e-06	0.0454198
Adipose_Visceral_Omentum	ENSG00000169231.13	1	155207980	155207981	rs4971059	7.005	4.90652	9.27e-07	0.00725934
Adipose_Visceral_Omentum	ENSG00000160766.14	1	155227421	155227422	rs4971059	7.005	-5.34565	9.01e-08	0.000705573
Adipose_Visceral_Omentum	ENSG00000177628.15	1	155244698	155244699	rs4971059	7.005	-4.73897	2.15e-06	0.0168367
Adipose_Visceral_Omentum	ENSG00000143630.9	1	155277582	155277583	rs4971059	7.005	-5.396	6.81e-08	0.000533291
Adipose_Visceral_Omentum	ENSG00000225855.6	1	155321686	155321687	rs4971059	7.005	6.25674	3.93e-10	3.07758e-06
Adipose_Visceral_Omentum	ENSG00000116539.12	1	155562806	155562807	rs4971059	7.005	6.23395	4.55e-10	3.56311e-06
Adipose_Visceral_Omentum	ENSG00000203761.5	1	155745828	155745829	rs11264372	6.594	-4.822	1.42e-06	0.01112
Adipose_Visceral_Omentum	ENSG00000143622.10	1	155911403	155911404	rs11264372	6.594	-4.613	3.97e-06	0.0310891
Adipose_Visceral_Omentum	ENSG00000284237.1	1	207959291	207959292	rs2724379	-5.438	4.515	6.33e-06	0.0495702
Adipose_Visceral_Omentum	ENSG00000138092.10	2	24793382	24793383	rs2384061	-6.04	-5.694	1.24e-08	9.71044e-05
Adipose_Visceral_Omentum	ENSG00000138031.14	2	24919838	24919839	rs2384061	-6.04	-5.48775	4.07e-08	0.000318722
Adipose_Visceral_Omentum	ENSG00000115137.11	2	24972093	24972094	rs2384061	-6.04	-5.90007	3.63e-09	2.84265e-05
Adipose_Visceral_Omentum	ENSG00000071967.11	2	171522246	171522247	rs6759240	-5.92	-4.95878	7.09e-07	0.00555218
Adipose_Visceral_Omentum	ENSG00000064012.21	2	201233442	201233443	rs700635	8.52	-7.90829	2.61e-15	2.04389e-11
Adipose_Visceral_Omentum	ENSG00000184220.11	3	99817833	99817834	rs9833888	6.55	6.05527	1.4e-09	1.09634e-05
Adipose_Visceral_Omentum	ENSG00000114021.11	3	100334700	100334701	rs9833888	6.55	5.84666	5.02e-09	3.93116e-05
Adipose_Visceral_Omentum	ENSG00000240875.5	3	156817061	156817062	rs1430410	-5.44	-4.56467	5e-06	0.039155
Adipose_Visceral_Omentum	ENSG00000197712.11	4	38867676	38867677	rs17616434	7.17	5.5983	2.17e-08	0.000169933
Adipose_Visceral_Omentum	ENSG00000188818.12	5	850985	850986	rs2736108	-9.62	4.8474	1.25e-06	0.00978875
Adipose_Visceral_Omentum	ENSG00000272335.1	5	44826075	44826076	rs7716600	17.1	-14.4159	4.11e-47	3.21854e-43
Adipose_Visceral_Omentum	ENSG00000155542.11	5	56909259	56909260	rs16886181	21.71	-5.7959	6.8e-09	5.32508e-05
Adipose_Visceral_Omentum	ENSG00000271828.1	5	56927873	56927874	rs16886181	21.71	10.0243	1.19e-23	9.31889e-20
Adipose_Visceral_Omentum	ENSG00000152348.15	5	81972024	81972025	rs4703870	-7.52	-6.97141	3.14e-12	2.45893e-08
Adipose_Visceral_Omentum	ENSG00000186468.12	5	82278576	82278577	rs4703870	-7.52	6.13629	8.45e-10	6.61719e-06
Adipose_Visceral_Omentum	ENSG00000205464.11	5	82279461	82279462	rs4703870	-7.52	-5.74	9.47e-09	7.41596e-05
Adipose_Visceral_Omentum	ENSG00000197375.12	5	132369751	132369752	rs2248116	5.43	-4.77249	1.82e-06	0.0142524
Adipose_Visceral_Omentum	ENSG00000025156.12	6	122399545	122399546	rs12524374	4.88	-4.71725	2.39e-06	0.0187161
Adipose_Visceral_Omentum	ENSG00000198945.7	6	130013698	130013699	rs9388769	-7.05	-6.969	3.19e-12	2.49809e-08
Adipose_Visceral_Omentum	ENSG00000263001.5	7	74657666	74657667	rs35005436	5.06	5.00192	5.68e-07	0.00444801
Adipose_Visceral_Omentum	ENSG00000196275.13	7	74851550	74851551	rs35005436	5.06	5.04813	4.46e-07	0.00349263
Adipose_Visceral_Omentum	ENSG00000277072.4	7	74890609	74890610	rs35005436	5.06	5.064	4.11e-07	0.00321854
Adipose_Visceral_Omentum	ENSG00000184616.8	7	74913255	74913256	rs35005436	5.06	4.89918	9.62e-07	0.00753342
Adipose_Visceral_Omentum	ENSG00000274070.1	7	74964817	74964818	rs35005436	5.06	-5.064	4.11e-07	0.00321854
Adipose_Visceral_Omentum	ENSG00000006453.13	7	98401067	98401068	rs4439053	-5.59	-4.90422	9.38e-07	0.00734548
Adipose_Visceral_Omentum	ENSG00000105808.17	7	102616756	102616757	rs10271184	5.26	-6.04138	1.53e-09	1.19814e-05
Adipose_Visceral_Omentum	ENSG00000136824.18	9	104094259	104094260	rs10820599	-5.55	-5.0731	3.91e-07	0.00306192
Adipose_Visceral_Omentum	ENSG00000196814.14	9	126326848	126326849	rs10760444	5.74	-4.5636	5.03e-06	0.0393899
Adipose_Visceral_Omentum	ENSG00000279623.1	10	21865920	21865921	rs7072776	9.48	-7.89085	3e-15	2.3493e-11
Adipose_Visceral_Omentum	ENSG00000198060.9	10	92291162	92291163	rs11186852	-4.84	4.59052	4.42e-06	0.034613
Adipose_Visceral_Omentum	ENSG00000226864.2	10	121928311	121928312	rs2981582	38.25	5.54395	2.96e-08	0.000231798
Adipose_Visceral_Omentum	ENSG00000276742.1	10	121956781	121956782	rs2981582	38.25	7.15594	8.31e-13	6.50756e-09
Adipose_Visceral_Omentum	ENSG00000255284.1	11	777577	777578	rs6597981	7.54	5.987	2.14e-09	1.67583e-05
Adipose_Visceral_Omentum	ENSG00000279672.1	11	779616	779617	rs6597981	7.54	6.076	1.23e-09	9.63213e-06
Adipose_Visceral_Omentum	ENSG00000255142.1	11	781644	781645	rs6597981	7.54	6.4429	1.17e-10	9.16227e-07
Adipose_Visceral_Omentum	ENSG00000177595.17	11	809645	809646	rs6597981	7.54	7.541	4.66e-14	3.64925e-10
Adipose_Visceral_Omentum	ENSG00000177600.8	11	809753	809754	rs6597981	7.54	5.941	2.83e-09	2.21617e-05
Adipose_Visceral_Omentum	ENSG00000172803.17	11	65833640	65833641	rs12575663	-7.33	5.7242	1.04e-08	8.14424e-05
Adipose_Visceral_Omentum	ENSG00000172500.12	11	65888538	65888539	rs12575663	-7.33	5.38	7.45e-08	0.000583409
Adipose_Visceral_Omentum	ENSG00000175334.7	11	66002176	66002177	rs12575663	-7.33	-4.5842	4.56e-06	0.0357094
Adipose_Visceral_Omentum	ENSG00000174080.10	11	66568840	66568841	rs2511224	4.74	4.515	6.33e-06	0.0495702
Adipose_Visceral_Omentum	ENSG00000173715.15	11	66744450	66744451	rs2511224	4.74	-4.6704	3.01e-06	0.0235713
Adipose_Visceral_Omentum	ENSG00000137713.15	11	111766426	111766427	rs623491	5.13	4.7085	2.5e-06	0.0195775
Adipose_Visceral_Omentum	ENSG00000123106.10	12	28133248	28133249	rs7297051	-17.34	-5.42546	5.78e-08	0.000452632
Adipose_Visceral_Omentum	ENSG00000247934.4	12	28190737	28190738	rs7297051	-17.34	6.671	2.54e-11	1.98907e-07
Adipose_Visceral_Omentum	ENSG00000185100.10	14	104724185	104724186	rs8006310	5.69	-4.97444	6.54e-07	0.00512147
Adipose_Visceral_Omentum	ENSG00000184990.12	14	104753099	104753100	rs8006310	5.69	-5.63467	1.75e-08	0.000137042
Adipose_Visceral_Omentum	ENSG00000140465.13	15	74725609	74725610	rs936230	-5.24	-4.8169	1.46e-06	0.0114333
Adipose_Visceral_Omentum	ENSG00000140474.12	15	74843196	74843197	rs936230	-5.24	-4.5753	4.76e-06	0.0372756
Adipose_Visceral_Omentum	ENSG00000140398.13	15	75347161	75347162	rs936230	-5.24	-4.846	1.26e-06	0.00986706
Adipose_Visceral_Omentum	ENSG00000140400.16	15	75368153	75368154	rs4886708	-4.85	-4.835	1.33e-06	0.0104152
Adipose_Visceral_Omentum	ENSG00000169371.13	15	75626468	75626469	rs4886708	-4.85	-5.0535	4.34e-07	0.00339865
Adipose_Visceral_Omentum	ENSG00000184508.10	15	90932568	90932569	rs2290202	-8.57	5.5991	2.15e-08	0.000168366
Adipose_Visceral_Omentum	ENSG00000166965.12	15	90955795	90955796	rs2290202	-8.57	-8.2783	1.25e-16	9.78875e-13
Adipose_Visceral_Omentum	ENSG00000162104.9	16	4116184	4116185	rs2072346	-5.74	5.73393	9.81e-09	7.68221e-05
Adipose_Visceral_Omentum	ENSG00000158805.11	16	89720399	89720400	rs3212371	4.27	-4.64754	3.36e-06	0.0263122
Adipose_Visceral_Omentum	ENSG00000181885.18	17	7263982	7263983	rs12452047	4.48	-5.17085	2.33e-07	0.00182462
Adipose_Visceral_Omentum	ENSG00000065559.14	17	12020823	12020824	rs1468501	4.78	4.68676	2.78e-06	0.0217702
Adipose_Visceral_Omentum	ENSG00000108786.10	17	42549213	42549214	rs7221385	-5.32	5.4731	4.42e-08	0.00034613
Adipose_Visceral_Omentum	ENSG00000225190.10	17	45490748	45490749	rs17763086	-6.03	-6.00344	1.93e-09	1.51138e-05
Adipose_Visceral_Omentum	ENSG00000266918.1	17	45531576	45531577	rs17763086	-6.03	-5.57006	2.55e-08	0.00019969
Adipose_Visceral_Omentum	ENSG00000214425.7	17	45550334	45550335	rs17763086	-6.03	6.17835	6.48e-10	5.07449e-06
Adipose_Visceral_Omentum	ENSG00000264070.1	17	45585870	45585871	rs17763086	-6.03	-6.05142	1.44e-09	1.12766e-05
Adipose_Visceral_Omentum	ENSG00000280022.1	17	45592620	45592621	rs17763086	-6.03	-5.965	2.45e-09	1.91859e-05
Adipose_Visceral_Omentum	ENSG00000263503.1	17	45602339	45602340	rs17763086	-6.03	-5.99592	2.02e-09	1.58186e-05
Adipose_Visceral_Omentum	ENSG00000204650.14	17	45620327	45620328	rs17763086	-6.03	-5.99592	2.02e-09	1.58186e-05
Adipose_Visceral_Omentum	ENSG00000120088.14	17	45784279	45784280	rs17763086	-6.03	-5.99589	2.02e-09	1.58186e-05
Adipose_Visceral_Omentum	ENSG00000186868.15	17	45894381	45894382	rs17763086	-6.03	-5.979	2.25e-09	1.76198e-05
Adipose_Visceral_Omentum	ENSG00000214401.4	17	46193575	46193576	rs17763086	-6.03	-5.99587	2.02e-09	1.58186e-05
Adipose_Visceral_Omentum	ENSG00000262500.1	17	46243605	46243606	rs17763086	-6.03	-5.35927	8.36e-08	0.000654672
Adipose_Visceral_Omentum	ENSG00000262539.1	17	46260605	46260606	rs17763086	-6.03	-5.57128	2.53e-08	0.000198124
Adipose_Visceral_Omentum	ENSG00000261575.2	17	46267036	46267037	rs17763086	-6.03	-5.87365	4.26e-09	3.33601e-05
Adipose_Visceral_Omentum	ENSG00000238083.7	17	46511510	46511511	rs199498	-5.15	-4.86069	1.17e-06	0.00916227
Adipose_Visceral_Omentum	ENSG00000279059.1	17	54958425	54958426	rs244353	-10.87	7.48415	7.2e-14	5.63832e-10
Adipose_Visceral_Omentum	ENSG00000166263.13	17	54968785	54968786	rs244353	-10.87	9.8467	7.08e-23	5.54435e-19
Adipose_Visceral_Omentum	ENSG00000141570.10	17	79801682	79801683	rs745570	-6.4	6.60821	3.89e-11	3.04626e-07
Adipose_Visceral_Omentum	ENSG00000101773.18	18	22798260	22798261	rs12966840	5.77	-4.84108	1.29e-06	0.010102
Adipose_Visceral_Omentum	ENSG00000266850.1	18	22907720	22907721	rs12966840	5.77	-5.654	1.57e-08	0.000122947
Adipose_Visceral_Omentum	ENSG00000265943.1	18	22933763	22933764	rs12966840	5.77	-5.41057	6.28e-08	0.000491787
Adipose_Visceral_Omentum	ENSG00000175489.9	19	18397616	18397617	rs8105994	-11.19	7.42849	1.1e-13	8.6141e-10
Adipose_Visceral_Omentum	ENSG00000130511.15	19	18418863	18418864	rs8105994	-11.19	7.58422	3.34e-14	2.61555e-10
Adipose_Visceral_Omentum	ENSG00000105656.12	19	18522126	18522127	rs8105994	-11.19	-5.917	3.28e-09	2.56857e-05
Adipose_Visceral_Omentum	ENSG00000006016.10	19	18607740	18607741	rs8105994	-11.19	-5.61026	2.02e-08	0.000158186
Adipose_Visceral_Omentum	ENSG00000187664.8	19	19262795	19262796	rs2916074	6.28	5.179	2.23e-07	0.00174631
Adipose_Visceral_Omentum	ENSG00000213996.12	19	19273390	19273391	rs2916074	6.28	5.464	4.66e-08	0.000364925
Adipose_Visceral_Omentum	ENSG00000073050.11	19	43580472	43580473	rs10426528	8.44	5.14424	2.69e-07	0.00210654
Adipose_Visceral_Omentum	ENSG00000159871.14	19	43827205	43827206	rs10426528	8.44	-5.165	2.4e-07	0.00187944
Adipose_Visceral_Omentum	ENSG00000176222.8	19	43884050	43884051	rs10426528	8.44	7.35962	1.84e-13	1.4409e-09
Adipose_Visceral_Omentum	ENSG00000267058.1	19	43901804	43901805	rs10426528	8.44	6.67906	2.4e-11	1.87944e-07
Adipose_Visceral_Omentum	ENSG00000182362.13	21	46286336	46286337	rs11701725	5.07	4.708	2.5e-06	0.0195775
Adipose_Visceral_Omentum	ENSG00000160299.16	21	46324121	46324122	rs11701725	5.07	-4.932	8.14e-07	0.00637443
Adipose_Visceral_Omentum	ENSG00000128298.16	22	38110669	38110670	rs6001031	-7.53	6.301	2.96e-10	2.31798e-06
Adipose_Visceral_Omentum	ENSG00000198792.12	22	38273033	38273034	rs6001031	-7.53	5.152	2.58e-07	0.0020204
Adrenal_Gland	ENSG00000168765.16	1	109656080	109656081	rs568686	-4.88	-4.85458	1.21e-06	0.00597861
Adrenal_Gland	ENSG00000213366.12	1	109668021	109668022	rs568686	-4.88	-4.74174	2.12e-06	0.0104749
Adrenal_Gland	ENSG00000116793.15	1	113759488	113759489	rs2358994	6.88	-4.45493	8.39e-06	0.041455
Adrenal_Gland	ENSG00000183508.4	1	117605933	117605934	rs7529522	6.33	-5.14092	2.73e-07	0.00134889
Adrenal_Gland	ENSG00000226067.6	1	120952438	120952439	rs6600673	12.23	-10.186	2.29e-24	1.13149e-20
Adrenal_Gland	ENSG00000198019.12	1	121087344	121087345	rs11249433	16	-10.6851	1.19e-26	5.87979e-23
Adrenal_Gland	ENSG00000233029.3	1	121097654	121097655	rs11249433	16	-10.8651	1.69e-27	8.35029e-24
Adrenal_Gland	ENSG00000223345.3	1	121117256	121117257	rs11249433	16	12.7827	2.05e-37	1.01291e-33
Adrenal_Gland	ENSG00000213244.3	1	121118609	121118610	rs11249433	16	12.234	2.05e-34	1.0129e-30
Adrenal_Gland	ENSG00000171943.11	1	121184809	121184810	rs11249433	16	-10.5766	3.83e-26	1.8924e-22
Adrenal_Gland	ENSG00000227082.1	1	121396753	121396754	rs11249433	16	-13.5884	4.69e-42	2.31733e-38
Adrenal_Gland	ENSG00000186364.11	1	145845628	145845629	rs36107432	-6.1	-5.829	5.58e-09	2.75708e-05
Adrenal_Gland	ENSG00000169231.13	1	155207980	155207981	rs4971059	7	5.8439	5.1e-09	2.51991e-05
Adrenal_Gland	ENSG00000160766.14	1	155227421	155227422	rs4971059	7	-5.91477	3.32e-09	1.64041e-05
Adrenal_Gland	ENSG00000177628.15	1	155244698	155244699	rs4971059	7	-6.90012	5.2e-12	2.56932e-08
Adrenal_Gland	ENSG00000143630.9	1	155277582	155277583	rs4971059	7	-5.886	3.96e-09	1.95664e-05
Adrenal_Gland	ENSG00000284237.1	1	207959291	207959292	rs2724379	-5.44	4.515	6.33e-06	0.0312765
Adrenal_Gland	ENSG00000084710.13	2	25042129	25042130	rs2384061	-6.04	-4.664	3.1e-06	0.0153171
Adrenal_Gland	ENSG00000064012.21	2	201233442	201233443	rs700635	8.52	-7.5142	5.72e-14	2.82625e-10
Adrenal_Gland	ENSG00000155749.12	2	201357397	201357398	rs700635	8.52	6.3724	1.86e-10	9.19026e-07
Adrenal_Gland	ENSG00000235831.6	3	4979960	4979961	rs6762558	8.95	7.385	1.52e-13	7.51032e-10
Adrenal_Gland	ENSG00000033867.16	3	27484419	27484420	rs552647	-17.35	-6.58638	4.51e-11	2.22839e-07
Adrenal_Gland	ENSG00000240875.5	3	156817061	156817062	rs1430410	-5.44	-5.16951	2.35e-07	0.00116113
Adrenal_Gland	ENSG00000163293.11	4	47914205	47914206	rs4340770	-5.11	-4.9216	8.59e-07	0.00424432
Adrenal_Gland	ENSG00000272335.1	5	44826075	44826076	rs7716600	17.1	-16.326	6.45e-60	3.18694e-56
Adrenal_Gland	ENSG00000151883.17	5	50665898	50665899	rs32483	-6.18	4.42837	9.49e-06	0.0468901
Adrenal_Gland	ENSG00000152348.15	5	81972024	81972025	rs4703870	-7.52	-6.73717	1.61e-11	7.95501e-08
Adrenal_Gland	ENSG00000186468.12	5	82278576	82278577	rs4703870	-7.52	5.54713	2.9e-08	0.000143289
Adrenal_Gland	ENSG00000205464.11	5	82279461	82279462	rs4703870	-7.52	-5.275	1.33e-07	0.000657153
Adrenal_Gland	ENSG00000120262.9	6	151494029	151494030	rs9397437	15.69	7.2717	3.55e-13	1.75406e-09
Adrenal_Gland	ENSG00000263001.5	7	74657666	74657667	rs35005436	5.06	4.693	2.69e-06	0.0132913
Adrenal_Gland	ENSG00000277072.4	7	74890609	74890610	rs35005436	5.06	4.693	2.69e-06	0.0132913
Adrenal_Gland	ENSG00000123965.13	7	74894115	74894116	rs35005436	5.06	4.5973	4.28e-06	0.0211475
Adrenal_Gland	ENSG00000164692.17	7	94394560	94394561	rs2188648	7.33	-4.5125	6.41e-06	0.0316718
Adrenal_Gland	ENSG00000078319.9	7	100341907	100341908	rs11761253	4.03	-4.7471	2.06e-06	0.0101785
Adrenal_Gland	ENSG00000005075.15	7	102478906	102478907	rs10271184	5.26	4.8397	1.3e-06	0.0064233
Adrenal_Gland	ENSG00000136824.18	9	104094259	104094260	rs10820599	-5.55	-5.541	3.01e-08	0.000148724
Adrenal_Gland	ENSG00000057608.16	10	5842131	5842132	rs2797496	4.85	-4.53352	5.8e-06	0.0286578
Adrenal_Gland	ENSG00000203791.14	10	124791869	124791870	rs10901818	-4.64	-4.598	4.27e-06	0.0210981
Adrenal_Gland	ENSG00000174915.11	11	448267	448268	rs6597981	7.54	-4.4626	8.1e-06	0.0400221
Adrenal_Gland	ENSG00000177225.16	11	777487	777488	rs6597981	7.54	5.349	8.84e-08	0.000436784
Adrenal_Gland	ENSG00000255284.1	11	777577	777578	rs6597981	7.54	6.05106	1.44e-09	7.11504e-06
Adrenal_Gland	ENSG00000279672.1	11	779616	779617	rs6597981	7.54	5.96388	2.46e-09	1.21549e-05
Adrenal_Gland	ENSG00000255142.1	11	781644	781645	rs6597981	7.54	6.07973	1.2e-09	5.9292e-06
Adrenal_Gland	ENSG00000177595.17	11	809645	809646	rs6597981	7.54	7.45995	8.66e-14	4.27891e-10
Adrenal_Gland	ENSG00000177600.8	11	809753	809754	rs6597981	7.54	4.808	1.52e-06	0.00751032
Adrenal_Gland	ENSG00000172803.17	11	65833640	65833641	rs12575663	-7.33	5.043	4.58e-07	0.00226298
Adrenal_Gland	ENSG00000172638.12	11	65873591	65873592	rs12575663	-7.33	5.97507	2.3e-09	1.13643e-05
Adrenal_Gland	ENSG00000172500.12	11	65888538	65888539	rs12575663	-7.33	5.68431	1.31e-08	6.47271e-05
Adrenal_Gland	ENSG00000087494.15	12	27972704	27972705	rs7297051	-17.34	6.64465	3.04e-11	1.50206e-07
Adrenal_Gland	ENSG00000123106.10	12	28133248	28133249	rs7297051	-17.34	-7.49162	6.8e-14	3.35988e-10
Adrenal_Gland	ENSG00000247934.4	12	28190737	28190738	rs7297051	-17.34	6.77586	1.24e-11	6.12684e-08
Adrenal_Gland	ENSG00000127325.18	12	69699475	69699476	rs732214	4.4	-4.43488	9.21e-06	0.0455066
Adrenal_Gland	ENSG00000166965.12	15	90955795	90955796	rs2290202	-8.57	-5.827	5.64e-09	2.78672e-05
Adrenal_Gland	ENSG00000125124.11	16	56520282	56520283	rs869205	4.88	4.81347	1.48e-06	0.00731268
Adrenal_Gland	ENSG00000225190.10	17	45490748	45490749	rs17763086	-6.03	-6.021	1.73e-09	8.54793e-06
Adrenal_Gland	ENSG00000214425.7	17	45550334	45550335	rs17763086	-6.03	6.0537	1.42e-09	7.01622e-06
Adrenal_Gland	ENSG00000264070.1	17	45585870	45585871	rs17763086	-6.03	-6.021	1.73e-09	8.54793e-06
Adrenal_Gland	ENSG00000280022.1	17	45592620	45592621	rs17763086	-6.03	-6.021	1.73e-09	8.54793e-06
Adrenal_Gland	ENSG00000263503.1	17	45602339	45602340	rs17763086	-6.03	-5.8931	3.79e-09	1.87264e-05
Adrenal_Gland	ENSG00000204650.14	17	45620327	45620328	rs17763086	-6.03	-5.8598	4.63e-09	2.28768e-05
Adrenal_Gland	ENSG00000214401.4	17	46193575	46193576	rs17763086	-6.03	-6.021	1.73e-09	8.54793e-06
Adrenal_Gland	ENSG00000262500.1	17	46243605	46243606	rs17763086	-6.03	-5.9661	2.43e-09	1.20066e-05
Adrenal_Gland	ENSG00000262539.1	17	46260605	46260606	rs17763086	-6.03	-5.6908	1.26e-08	6.22566e-05
Adrenal_Gland	ENSG00000238083.7	17	46511510	46511511	rs199498	-5.15	-4.9878	6.11e-07	0.00301895
Adrenal_Gland	ENSG00000185829.17	17	46579681	46579682	rs199498	-5.15	-4.5644	5.01e-06	0.0247544
Adrenal_Gland	ENSG00000108379.9	17	46833057	46833058	rs199498	-5.15	-5.153	2.56e-07	0.0012649
Adrenal_Gland	ENSG00000141198.14	17	54899386	54899387	rs244353	-10.87	8.937	4e-19	1.9764e-15
Adrenal_Gland	ENSG00000279059.1	17	54958425	54958426	rs244353	-10.87	8.729	2.57e-18	1.26984e-14
Adrenal_Gland	ENSG00000179218.13	19	12938606	12938607	rs16995252	5.51	-4.41709	1e-05	0.04941
Adrenal_Gland	ENSG00000160117.14	19	17281644	17281645	rs4808616	5.59	4.52332	6.09e-06	0.0300907
Adrenal_Gland	ENSG00000213996.12	19	19273390	19273391	rs2916074	6.28	6.09265	1.11e-09	5.48451e-06
Adrenal_Gland	ENSG00000250067.11	19	19529363	19529364	rs2916074	6.28	-4.70851	2.5e-06	0.0123525
Adrenal_Gland	ENSG00000104783.11	19	43781256	43781257	rs10426528	8.44	8.61628	6.92e-18	3.41917e-14
Adrenal_Gland	ENSG00000176222.8	19	43884050	43884051	rs10426528	8.44	7.193	6.34e-13	3.13259e-09
Adrenal_Gland	ENSG00000278917.1	19	43891232	43891233	rs10426528	8.44	6.01164	1.84e-09	9.09144e-06
Adrenal_Gland	ENSG00000267058.1	19	43901804	43901805	rs10426528	8.44	7.06048	1.66e-12	8.20206e-09
Adrenal_Gland	ENSG00000239415.1	21	46254132	46254133	rs11701725	5.07	-4.4193	9.9e-06	0.0489159
Adrenal_Gland	ENSG00000198792.12	22	38273033	38273034	rs6001031	-7.53	4.51117	6.45e-06	0.0318695
Adrenal_Gland	ENSG00000128274.15	22	42721297	42721298	rs4820478	4.79	-4.558	5.16e-06	0.0254956
Artery_Aorta	ENSG00000175279.21	1	10430782	10430783	rs12375	-9.47	-5.00806	5.5e-07	0.00432355
Artery_Aorta	ENSG00000117480.15	1	46394264	46394265	rs1707302	-5.83	4.77669	1.78e-06	0.0139926
Artery_Aorta	ENSG00000097046.12	1	91500892	91500893	rs12134245	4.87	4.84947	1.24e-06	0.00974764
Artery_Aorta	ENSG00000168765.16	1	109656080	109656081	rs568686	-4.88	-5.27543	1.32e-07	0.00103765
Artery_Aorta	ENSG00000213366.12	1	109668021	109668022	rs568686	-4.88	-4.85496	1.2e-06	0.0094332
Artery_Aorta	ENSG00000226067.6	1	120952438	120952439	rs6600673	12.23	-10.7109	9.05e-27	7.11421e-23
Artery_Aorta	ENSG00000223345.3	1	121117256	121117257	rs11249433	16	11.1366	8.32e-29	6.54035e-25
Artery_Aorta	ENSG00000171943.11	1	121184809	121184810	rs11249433	16	-10.722	8.02e-27	6.30452e-23
Artery_Aorta	ENSG00000227082.1	1	121396753	121396754	rs11249433	16	-9.03488	1.64e-19	1.2892e-15
Artery_Aorta	ENSG00000186364.11	1	145845628	145845629	rs36107432	-6.1	-5.769	7.97e-09	6.26522e-05
Artery_Aorta	ENSG00000233396.7	1	146052565	146052566	rs36107432	-6.1	4.713	2.44e-06	0.0191808
Artery_Aorta	ENSG00000160766.14	1	155227421	155227422	rs4971059	7	-5.85193	4.86e-09	3.82045e-05
Artery_Aorta	ENSG00000177628.15	1	155244698	155244699	rs4971059	7	-6.05568	1.4e-09	1.10054e-05
Artery_Aorta	ENSG00000160767.20	1	155255482	155255483	rs4971059	7	5.83304	5.44e-09	4.27638e-05
Artery_Aorta	ENSG00000163374.19	1	155688773	155688774	rs11264372	6.59	-6.1926	5.92e-10	4.65371e-06
Artery_Aorta	ENSG00000143622.10	1	155911403	155911404	rs11264372	6.59	-4.76464	1.89e-06	0.0148573
Artery_Aorta	ENSG00000196189.12	1	156147365	156147366	rs348196	6.37	5.727	1.02e-08	8.01822e-05
Artery_Aorta	ENSG00000284237.1	1	207959291	207959292	rs2724379	-5.44	4.515	6.33e-06	0.0497601
Artery_Aorta	ENSG00000244617.2	2	69962261	69962262	rs6756513	-5.32	-5.02229	5.11e-07	0.00401697
Artery_Aorta	ENSG00000115109.13	2	120013004	120013005	rs11123556	-9.78	-7.38935	1.48e-13	1.16343e-09
Artery_Aorta	ENSG00000071967.11	2	171522246	171522247	rs6759240	-5.92	-5.46765	4.56e-08	0.000358462
Artery_Aorta	ENSG00000155749.12	2	201357397	201357398	rs700635	8.52	7.12451	1.04e-12	8.17544e-09
Artery_Aorta	ENSG00000163491.16	3	27369459	27369460	rs552647	-17.35	-13.095	3.52e-39	2.76707e-35
Artery_Aorta	ENSG00000033867.16	3	27484419	27484420	rs552647	-17.35	-10.2323	1.42e-24	1.11626e-20
Artery_Aorta	ENSG00000213846.5	3	27632975	27632976	rs552647	-17.35	-14.653	1.29e-48	1.01407e-44
Artery_Aorta	ENSG00000271943.1	3	27638314	27638315	rs552647	-17.35	-5.42743	5.72e-08	0.000449649
Artery_Aorta	ENSG00000188086.13	3	46744754	46744755	rs6787229	-9.07	-6.16235	7.17e-10	5.63634e-06
Artery_Aorta	ENSG00000239653.1	3	64004021	64004022	rs3821902	7.18	4.852	1.22e-06	0.00959042
Artery_Aorta	ENSG00000240875.5	3	156817061	156817062	rs1430410	-5.44	-5.36491	8.1e-08	0.000636741
Artery_Aorta	ENSG00000206077.10	5	766951	766952	rs6554679	-5.82	4.66	3.16e-06	0.0248408
Artery_Aorta	ENSG00000272335.1	5	44826075	44826076	rs7716600	17.1	-14.4	1e-46	7.861e-43
Artery_Aorta	ENSG00000271828.1	5	56927873	56927874	rs16886181	21.71	7.82	5.25e-15	4.12702e-11
Artery_Aorta	ENSG00000152348.15	5	81972024	81972025	rs4703870	-7.52	-5.63	1.82e-08	0.00014307
Artery_Aorta	ENSG00000186468.12	5	82278576	82278577	rs4703870	-7.52	5.35	8.67e-08	0.000681549
Artery_Aorta	ENSG00000205464.11	5	82279461	82279462	rs4703870	-7.52	-5.9	3.65e-09	2.86927e-05
Artery_Aorta	ENSG00000225921.6	6	13615326	13615327	rs24023	7.7	5.877	4.18e-09	3.2859e-05
Artery_Aorta	ENSG00000010017.12	6	13711563	13711564	rs24023	7.7	6.6592	2.75e-11	2.16178e-07
Artery_Aorta	ENSG00000050393.11	6	13814567	13814568	rs24023	7.7	4.653	3.27e-06	0.0257055
Artery_Aorta	ENSG00000204267.13	6	32838779	32838780	rs4148876	-4.42	4.5588	5.14e-06	0.0404055
Artery_Aorta	ENSG00000198945.7	6	130013698	130013699	rs9388769	-7.05	-6.969	3.19e-12	2.50766e-08
Artery_Aorta	ENSG00000263001.5	7	74657666	74657667	rs35005436	5.06	5.1961	2.04e-07	0.00160364
Artery_Aorta	ENSG00000196275.13	7	74851550	74851551	rs35005436	5.06	4.76568	1.88e-06	0.0147787
Artery_Aorta	ENSG00000277072.4	7	74890609	74890610	rs35005436	5.06	5.06471	4.09e-07	0.00321515
Artery_Aorta	ENSG00000270332.1	9	104093072	104093073	rs10820599	-5.55	5.41096	6.27e-08	0.000492885
Artery_Aorta	ENSG00000136824.18	9	104094259	104094260	rs10820599	-5.55	-5.26116	1.43e-07	0.00112412
Artery_Aorta	ENSG00000148737.16	10	112950249	112950250	rs6585202	7.53	-7.16	8.07e-13	6.34383e-09
Artery_Aorta	ENSG00000226864.2	10	121928311	121928312	rs2981582	38.25	6.90654	4.97e-12	3.90692e-08
Artery_Aorta	ENSG00000276742.1	10	121956781	121956782	rs2981582	38.25	5.31428	1.07e-07	0.000841127
Artery_Aorta	ENSG00000255284.1	11	777577	777578	rs6597981	7.54	6.08599	1.16e-09	9.11876e-06
Artery_Aorta	ENSG00000279672.1	11	779616	779617	rs6597981	7.54	6.02215	1.72e-09	1.35209e-05
Artery_Aorta	ENSG00000255142.1	11	781644	781645	rs6597981	7.54	6.05069	1.44e-09	1.13198e-05
Artery_Aorta	ENSG00000177595.17	11	809645	809646	rs6597981	7.54	7.40189	1.34e-13	1.05337e-09
Artery_Aorta	ENSG00000177600.8	11	809753	809754	rs6597981	7.54	6.93977	3.93e-12	3.08937e-08
Artery_Aorta	ENSG00000177666.16	11	818901	818902	rs6597981	7.54	-6.1945	5.85e-10	4.59869e-06
Artery_Aorta	ENSG00000130595.17	11	1919561	1919562	rs569550	-11.51	8.72381	2.69e-18	2.11461e-14
Artery_Aorta	ENSG00000226416.1	11	1989919	1989920	rs569550	-11.51	-5.38958	7.06e-08	0.000554987
Artery_Aorta	ENSG00000214659.4	11	65726938	65726939	rs12575663	-7.33	5.04331	4.58e-07	0.00360034
Artery_Aorta	ENSG00000172803.17	11	65833640	65833641	rs12575663	-7.33	5.043	4.58e-07	0.00360034
Artery_Aorta	ENSG00000172732.11	11	65860061	65860062	rs12575663	-7.33	-5.59919	2.15e-08	0.000169012
Artery_Aorta	ENSG00000172638.12	11	65873591	65873592	rs12575663	-7.33	5.95535	2.6e-09	2.04386e-05
Artery_Aorta	ENSG00000172500.12	11	65888538	65888539	rs12575663	-7.33	5.44965	5.05e-08	0.000396981
Artery_Aorta	ENSG00000175376.8	11	66002077	66002078	rs12575663	-7.33	5.51919	3.41e-08	0.00026806
Artery_Aorta	ENSG00000245156.1	11	66272591	66272592	rs12575663	-7.33	5.63214	1.78e-08	0.000139926
Artery_Aorta	ENSG00000137713.15	11	111766426	111766427	rs623491	5.13	5.08	3.77e-07	0.0029636
Artery_Aorta	ENSG00000255561.6	11	111880774	111880775	rs623491	5.13	5.1759	2.27e-07	0.00178445
Artery_Aorta	ENSG00000087494.15	12	27972704	27972705	rs7297051	-17.34	4.65672	3.21e-06	0.0252338
Artery_Aorta	ENSG00000123106.10	12	28133248	28133249	rs7297051	-17.34	-6.42717	1.3e-10	1.02193e-06
Artery_Aorta	ENSG00000278733.1	12	28186189	28186190	rs7297051	-17.34	9.25002	2.24e-20	1.76086e-16
Artery_Aorta	ENSG00000247934.4	12	28190737	28190738	rs7297051	-17.34	8.73055	2.53e-18	1.98883e-14
Artery_Aorta	ENSG00000198807.12	14	36657567	36657568	rs2236007	-9.72	-6.88617	5.73e-12	4.50435e-08
Artery_Aorta	ENSG00000185100.10	14	104724185	104724186	rs8006310	5.69	-5.31337	1.08e-07	0.000848988
Artery_Aorta	ENSG00000184990.12	14	104753099	104753100	rs8006310	5.69	-5.6207	1.9e-08	0.000149359
Artery_Aorta	ENSG00000244879.6	15	50355408	50355409	rs4774565	-4.69	4.51769	6.25e-06	0.0491313
Artery_Aorta	ENSG00000274340.1	15	62388874	62388875	rs956006	4.68	4.679	2.88e-06	0.0226397
Artery_Aorta	ENSG00000103653.16	15	74782056	74782057	rs936230	-5.24	-5.36417	8.13e-08	0.000639099
Artery_Aorta	ENSG00000140474.12	15	74843196	74843197	rs936230	-5.24	-4.701	2.59e-06	0.02036
Artery_Aorta	ENSG00000140400.16	15	75368153	75368154	rs4886708	-4.85	-4.78214	1.73e-06	0.0135995
Artery_Aorta	ENSG00000166965.12	15	90955795	90955796	rs2290202	-8.57	-8.11003	5.06e-16	3.97767e-12
Artery_Aorta	ENSG00000258725.1	15	90972859	90972860	rs2290202	-8.57	8.29695	1.07e-16	8.41127e-13
Artery_Aorta	ENSG00000065559.14	17	12020823	12020824	rs1468501	4.78	4.72	2.36e-06	0.018552
Artery_Aorta	ENSG00000266918.1	17	45531576	45531577	rs17763086	-6.03	-4.57032	4.87e-06	0.0382831
Artery_Aorta	ENSG00000214425.7	17	45550334	45550335	rs17763086	-6.03	5.965	2.45e-09	1.92595e-05
Artery_Aorta	ENSG00000264070.1	17	45585870	45585871	rs17763086	-6.03	-5.87593	4.2e-09	3.30162e-05
Artery_Aorta	ENSG00000280022.1	17	45592620	45592621	rs17763086	-6.03	-6.021	1.73e-09	1.35995e-05
Artery_Aorta	ENSG00000263503.1	17	45602339	45602340	rs17763086	-6.03	-5.965	2.45e-09	1.92595e-05
Artery_Aorta	ENSG00000204650.14	17	45620327	45620328	rs17763086	-6.03	-6.02097	1.73e-09	1.35995e-05
Artery_Aorta	ENSG00000186868.15	17	45894381	45894382	rs17763086	-6.03	4.60972	4.03e-06	0.0316798
Artery_Aorta	ENSG00000214401.4	17	46193575	46193576	rs17763086	-6.03	-5.99302	2.06e-09	1.61937e-05
Artery_Aorta	ENSG00000262539.1	17	46260605	46260606	rs17763086	-6.03	-5.61863	1.92e-08	0.000150931
Artery_Aorta	ENSG00000261575.2	17	46267036	46267037	rs17763086	-6.03	-5.99278	2.06e-09	1.61937e-05
Artery_Aorta	ENSG00000238083.7	17	46511510	46511511	rs199498	-5.15	-5.0135	5.34e-07	0.00419777
Artery_Aorta	ENSG00000141198.14	17	54899386	54899387	rs244353	-10.87	8.30931	9.63e-17	7.57014e-13
Artery_Aorta	ENSG00000279059.1	17	54958425	54958426	rs244353	-10.87	8.54742	1.26e-17	9.90486e-14
Artery_Aorta	ENSG00000166263.13	17	54968785	54968786	rs244353	-10.87	7.97827	1.48e-15	1.16343e-11
Artery_Aorta	ENSG00000141570.10	17	79801682	79801683	rs745570	-6.4	6.222	4.91e-10	3.85975e-06
Artery_Aorta	ENSG00000101773.18	18	22798260	22798261	rs12966840	5.77	-4.8661	1.14e-06	0.00896154
Artery_Aorta	ENSG00000175489.9	19	18397616	18397617	rs8105994	-11.19	7.415	1.22e-13	9.59042e-10
Artery_Aorta	ENSG00000130511.15	19	18418863	18418864	rs8105994	-11.19	9.50207	2.06e-21	1.61937e-17
Artery_Aorta	ENSG00000105655.18	19	18438300	18438301	rs8105994	-11.19	8.191	2.59e-16	2.036e-12
Artery_Aorta	ENSG00000250067.11	19	19529363	19529364	rs2916074	6.28	-5.01014	5.44e-07	0.00427638
Artery_Aorta	ENSG00000176222.8	19	43884050	43884051	rs10426528	8.44	7.83957	4.52e-15	3.55317e-11
Artery_Aorta	ENSG00000267058.1	19	43901804	43901805	rs10426528	8.44	7.344	2.07e-13	1.62723e-09
Artery_Aorta	ENSG00000182362.13	21	46286336	46286337	rs11701725	5.07	4.5803	4.64e-06	0.036475
Artery_Aorta	ENSG00000160299.16	21	46324121	46324122	rs11701725	5.07	-5.0023	5.67e-07	0.00445719
Artery_Aorta	ENSG00000100156.10	22	38084092	38084093	rs6001031	-7.53	5.0315	4.87e-07	0.00382831
Artery_Aorta	ENSG00000184381.18	22	38205689	38205690	rs6001031	-7.53	-5.409	6.34e-08	0.000498387
Artery_Aorta	ENSG00000198792.12	22	38273033	38273034	rs6001031	-7.53	6.021	1.73e-09	1.35995e-05
Artery_Aorta	ENSG00000179750.15	22	38982346	38982347	rs4821843	5.07	-5.071	3.96e-07	0.00311296
Artery_Aorta	ENSG00000100354.20	22	40044816	40044817	rs5995871	12.27	4.9061	9.29e-07	0.00730287
Artery_Coronary	ENSG00000175279.21	1	10430782	10430783	rs12375	-9.47	-5.3361	9.49e-08	0.000372957
Artery_Coronary	ENSG00000117450.13	1	45523046	45523047	rs4660905	-5.25	4.5613	5.08e-06	0.0199644
Artery_Coronary	ENSG00000097046.12	1	91500892	91500893	rs12134245	4.87	4.6494	3.33e-06	0.0130869
Artery_Coronary	ENSG00000134184.12	1	109687813	109687814	rs568686	-4.88	-4.8042	1.55e-06	0.0060915
Artery_Coronary	ENSG00000226167.1	1	113856634	113856635	rs2358994	6.88	-5.1651	2.4e-07	0.0009432
Artery_Coronary	ENSG00000118655.4	1	113905201	113905202	rs2358994	6.88	-5.52	3.39e-08	0.000133227
Artery_Coronary	ENSG00000270231.3	1	120436352	120436353	rs6697258	5.79	5.1413	2.73e-07	0.00107289
Artery_Coronary	ENSG00000223345.3	1	121117256	121117257	rs11249433	16	10.6356	2.03e-26	7.9779e-23
Artery_Coronary	ENSG00000171943.11	1	121184809	121184810	rs11249433	16	-10.9376	7.62e-28	2.99466e-24
Artery_Coronary	ENSG00000231752.5	1	121519111	121519112	rs11249433	16	-7.7329	1.05e-14	4.1265e-11
Artery_Coronary	ENSG00000186364.11	1	145845628	145845629	rs36107432	-6.1	-5.9367	2.91e-09	1.14363e-05
Artery_Coronary	ENSG00000234222.6	1	145926618	145926619	rs36107432	-6.1	6.1153	9.64e-10	3.78852e-06
Artery_Coronary	ENSG00000163463.11	1	155173474	155173475	rs4971059	7	6.4698	9.82e-11	3.85926e-07
Artery_Coronary	ENSG00000160766.14	1	155227421	155227422	rs4971059	7	-5.7222	1.05e-08	4.1265e-05
Artery_Coronary	ENSG00000196189.12	1	156147365	156147366	rs348196	6.37	6.2097	5.31e-10	2.08683e-06
Artery_Coronary	ENSG00000284237.1	1	207959291	207959292	rs2724379	-5.44	5.1813	2.2e-07	0.0008646
Artery_Coronary	ENSG00000138031.14	2	24919838	24919839	rs2384061	-6.04	-5.4987	3.83e-08	0.000150519
Artery_Coronary	ENSG00000071967.11	2	171522246	171522247	rs6759240	-5.92	-4.5703	4.87e-06	0.0191391
Artery_Coronary	ENSG00000155749.12	2	201357397	201357398	rs700635	8.52	7.6795	1.6e-14	6.288e-11
Artery_Coronary	ENSG00000188086.13	3	46744754	46744755	rs6787229	-9.07	-4.458	8.27e-06	0.0325011
Artery_Coronary	ENSG00000224479.6	3	63827444	63827445	rs3821902	7.18	5.41462	6.14e-08	0.000241302
Artery_Coronary	ENSG00000250848.1	5	290320	290321	rs7736	5.68	-4.925	8.44e-07	0.00331692
Artery_Coronary	ENSG00000272335.1	5	44826075	44826076	rs7716600	17.1	-13.8167	2.02e-43	7.9386e-40
Artery_Coronary	ENSG00000095015.5	5	56815573	56815574	rs16886181	21.71	-10.7379	6.75e-27	2.65275e-23
Artery_Coronary	ENSG00000152348.15	5	81972024	81972025	rs4703870	-7.52	-6.2467	4.19e-10	1.64667e-06
Artery_Coronary	ENSG00000186468.12	5	82278576	82278577	rs4703870	-7.52	5.74	9.47e-09	3.72171e-05
Artery_Coronary	ENSG00000205464.11	5	82279461	82279462	rs4703870	-7.52	-5.74	9.47e-09	3.72171e-05
Artery_Coronary	ENSG00000197375.12	5	132369751	132369752	rs2248116	5.43	-4.412	1.02e-05	0.040086
Artery_Coronary	ENSG00000204267.13	6	32838779	32838780	rs4148876	-4.42	4.422	9.78e-06	0.0384354
Artery_Coronary	ENSG00000198945.7	6	130013698	130013699	rs9388769	-7.05	-6.17405	6.66e-10	2.61738e-06
Artery_Coronary	ENSG00000263001.5	7	74657666	74657667	rs35005436	5.06	4.60031	4.22e-06	0.0165846
Artery_Coronary	ENSG00000196275.13	7	74851550	74851551	rs35005436	5.06	4.693	2.69e-06	0.0105717
Artery_Coronary	ENSG00000105808.17	7	102616756	102616757	rs10271184	5.26	-4.74609	2.07e-06	0.0081351
Artery_Coronary	ENSG00000279168.2	7	102679294	102679295	rs10271184	5.26	-4.72296	2.32e-06	0.0091176
Artery_Coronary	ENSG00000226864.2	10	121928311	121928312	rs2981582	38.25	6.1978	5.73e-10	2.25189e-06
Artery_Coronary	ENSG00000255284.1	11	777577	777578	rs6597981	7.54	6.9241	4.39e-12	1.72527e-08
Artery_Coronary	ENSG00000279672.1	11	779616	779617	rs6597981	7.54	6.6767	2.44e-11	9.5892e-08
Artery_Coronary	ENSG00000255142.1	11	781644	781645	rs6597981	7.54	6.914	4.71e-12	1.85103e-08
Artery_Coronary	ENSG00000177595.17	11	809645	809646	rs6597981	7.54	7.541	4.66e-14	1.83138e-10
Artery_Coronary	ENSG00000214659.4	11	65726938	65726939	rs12575663	-7.33	4.3778	1.2e-05	0.04716
Artery_Coronary	ENSG00000172803.17	11	65833640	65833641	rs12575663	-7.33	5.043	4.58e-07	0.00179994
Artery_Coronary	ENSG00000174684.6	11	66347691	66347692	rs637571	6.9	-4.536	5.73e-06	0.0225189
Artery_Coronary	ENSG00000123106.10	12	28133248	28133249	rs7297051	-17.34	-6.695	2.16e-11	8.4888e-08
Artery_Coronary	ENSG00000247934.4	12	28190737	28190738	rs7297051	-17.34	7.4127	1.24e-13	4.8732e-10
Artery_Coronary	ENSG00000185100.10	14	104724185	104724186	rs8006310	5.69	-5.494	3.93e-08	0.000154449
Artery_Coronary	ENSG00000184990.12	14	104753099	104753100	rs8006310	5.69	-5.1522	2.57e-07	0.00101001
Artery_Coronary	ENSG00000140400.16	15	75368153	75368154	rs4886708	-4.85	-4.83364	1.34e-06	0.0052662
Artery_Coronary	ENSG00000260274.1	15	75368198	75368199	rs4886708	-4.85	-4.822	1.42e-06	0.0055806
Artery_Coronary	ENSG00000169371.13	15	75626468	75626469	rs4886708	-4.85	-4.428	9.51e-06	0.0373743
Artery_Coronary	ENSG00000166965.12	15	90955795	90955796	rs2290202	-8.57	-8.57	1.03e-17	4.0479e-14
Artery_Coronary	ENSG00000158805.11	16	89720399	89720400	rs3212371	4.27	-4.742	2.12e-06	0.0083316
Artery_Coronary	ENSG00000108784.9	17	42536171	42536172	rs7221385	-5.32	-4.808	1.52e-06	0.0059736
Artery_Coronary	ENSG00000214425.7	17	45550334	45550335	rs17763086	-6.03	6.10538	1.03e-09	4.0479e-06
Artery_Coronary	ENSG00000264070.1	17	45585870	45585871	rs17763086	-6.03	-6.021	1.73e-09	6.7989e-06
Artery_Coronary	ENSG00000280022.1	17	45592620	45592621	rs17763086	-6.03	-5.99581	2.02e-09	7.9386e-06
Artery_Coronary	ENSG00000263503.1	17	45602339	45602340	rs17763086	-6.03	-6.021	1.73e-09	6.7989e-06
Artery_Coronary	ENSG00000204650.14	17	45620327	45620328	rs17763086	-6.03	-5.99574	2.03e-09	7.9779e-06
Artery_Coronary	ENSG00000214401.4	17	46193575	46193576	rs17763086	-6.03	-6.021	1.73e-09	6.7989e-06
Artery_Coronary	ENSG00000262539.1	17	46260605	46260606	rs17763086	-6.03	-4.95678	7.17e-07	0.00281781
Artery_Coronary	ENSG00000261575.2	17	46267036	46267037	rs17763086	-6.03	-5.59225	2.24e-08	8.8032e-05
Artery_Coronary	ENSG00000238083.7	17	46511510	46511511	rs199498	-5.15	-4.73071	2.24e-06	0.0088032
Artery_Coronary	ENSG00000108379.9	17	46833057	46833058	rs199498	-5.15	-4.74912	2.04e-06	0.0080172
Artery_Coronary	ENSG00000279059.1	17	54958425	54958426	rs244353	-10.87	7.3086	2.7e-13	1.0611e-09
Artery_Coronary	ENSG00000166263.13	17	54968785	54968786	rs244353	-10.87	6.98768	2.79e-12	1.09647e-08
Artery_Coronary	ENSG00000141570.10	17	79801682	79801683	rs745570	-6.4	6.222	4.91e-10	1.92963e-06
Artery_Coronary	ENSG00000176222.8	19	43884050	43884051	rs10426528	8.44	7.193	6.34e-13	2.49162e-09
Artery_Coronary	ENSG00000171700.13	20	64079987	64079988	rs6062356	4.94	4.36721	1.26e-05	0.049518
Artery_Coronary	ENSG00000182362.13	21	46286336	46286337	rs11701725	5.07	4.4109	1.03e-05	0.040479
Artery_Coronary	ENSG00000160299.16	21	46324121	46324122	rs11701725	5.07	-4.9464	7.56e-07	0.00297108
Artery_Coronary	ENSG00000185022.11	22	38201881	38201882	rs6001031	-7.53	6.1164	9.57e-10	3.76101e-06
Artery_Coronary	ENSG00000198792.12	22	38273033	38273034	rs6001031	-7.53	7.223	5.09e-13	2.00037e-09
Artery_Tibial	ENSG00000175279.21	1	10430782	10430783	rs12375	-9.47	-5.43	5.5e-08	0.000528275
Artery_Tibial	ENSG00000159588.14	1	45624056	45624057	rs4660905	-5.247	5.1	3.34e-07	0.00320807
Artery_Tibial	ENSG00000234329.1	1	45651825	45651826	rs1707302	-5.831	-4.93	8.2e-07	0.0078761
Artery_Tibial	ENSG00000117461.14	1	46133035	46133036	rs1707302	-5.831	5.83	5.51e-09	5.29235e-05
Artery_Tibial	ENSG00000168765.16	1	109656080	109656081	rs568686	-4.883	-4.62	3.75e-06	0.0360188
Artery_Tibial	ENSG00000134184.12	1	109687813	109687814	rs568686	-4.883	-5.18	2.27e-07	0.00218033
Artery_Tibial	ENSG00000116793.15	1	113759488	113759489	rs2358994	6.879	-5.35	8.93e-08	0.000857727
Artery_Tibial	ENSG00000226067.6	1	120952438	120952439	rs6600673	12.234	-10.2	1.36e-24	1.30628e-20
Artery_Tibial	ENSG00000198019.12	1	121087344	121087345	rs11249433	16.003	-10.9	9.15e-28	8.78858e-24
Artery_Tibial	ENSG00000223345.3	1	121117256	121117257	rs11249433	16.003	12.2	2.05e-34	1.96902e-30
Artery_Tibial	ENSG00000171943.11	1	121184809	121184810	rs11249433	16.003	-10.9	1.95e-27	1.87297e-23
Artery_Tibial	ENSG00000188610.12	1	121185538	121185539	rs11249433	16.003	-10.2	1.37e-24	1.31588e-20
Artery_Tibial	ENSG00000227082.1	1	121396753	121396754	rs11249433	16.003	-12.5	5.78e-36	5.55169e-32
Artery_Tibial	ENSG00000117281.15	1	145719470	145719471	rs36107432	-6.1	-5.41	6.37e-08	0.000611839
Artery_Tibial	ENSG00000186364.11	1	145845628	145845629	rs36107432	-6.1	-5.86	4.71e-09	4.52396e-05
Artery_Tibial	ENSG00000198483.12	1	145885865	145885866	rs36107432	-6.1	-5.02	5.1e-07	0.00489855
Artery_Tibial	ENSG00000185499.16	1	155192915	155192916	rs4971059	7.005	5.61	2.02e-08	0.000194021
Artery_Tibial	ENSG00000160766.14	1	155227421	155227422	rs4971059	7.005	-6.15	7.7e-10	7.39585e-06
Artery_Tibial	ENSG00000177628.15	1	155244698	155244699	rs4971059	7.005	-6.56	5.48e-11	5.26354e-07
Artery_Tibial	ENSG00000160767.20	1	155255482	155255483	rs4971059	7.005	5.89	3.91e-09	3.75555e-05
Artery_Tibial	ENSG00000143630.9	1	155277582	155277583	rs4971059	7.005	-6.19	5.97e-10	5.73418e-06
Artery_Tibial	ENSG00000196189.12	1	156147365	156147366	rs348196	6.365	5.95	2.76e-09	2.65098e-05
Artery_Tibial	ENSG00000138092.10	2	24793382	24793383	rs2384061	-6.04	-5.33384	9.62e-08	0.000924001
Artery_Tibial	ENSG00000138031.14	2	24919838	24919839	rs2384061	-6.04	-5.80626	6.39e-09	6.13759e-05
Artery_Tibial	ENSG00000144118.13	2	120240063	120240064	rs11123556	-9.78	5.07624	3.85e-07	0.00369792
Artery_Tibial	ENSG00000071967.11	2	171522246	171522247	rs6759240	-5.92	-5.36444	8.12e-08	0.000779926
Artery_Tibial	ENSG00000155749.12	2	201357397	201357398	rs700635	8.52	7.03403	2.01e-12	1.93061e-08
Artery_Tibial	ENSG00000188086.13	3	46744754	46744755	rs6787229	-9.07	-5.1073	3.27e-07	0.00314083
Artery_Tibial	ENSG00000187492.8	3	49799834	49799835	rs2271960	4.16	4.6787	2.89e-06	0.0277585
Artery_Tibial	ENSG00000239653.1	3	64004021	64004022	rs3821902	7.18	6.3357	2.36e-10	2.26678e-06
Artery_Tibial	ENSG00000273374.1	3	99806057	99806058	rs9833888	6.55	5.4826	4.19e-08	0.000402449
Artery_Tibial	ENSG00000177311.11	3	141324212	141324213	rs9846396	7.85	5.8283	5.6e-09	5.3788e-05
Artery_Tibial	ENSG00000174912.7	3	156714927	156714928	rs1430410	-5.44	-5.307	1.11e-07	0.00106616
Artery_Tibial	ENSG00000240875.5	3	156817061	156817062	rs1430410	-5.44	-4.8488	1.24e-06	0.0119102
Artery_Tibial	ENSG00000174125.7	4	38805577	38805578	rs17616434	7.17	-5.96642	2.43e-09	2.33402e-05
Artery_Tibial	ENSG00000197712.11	4	38867676	38867677	rs17616434	7.17	4.58033	4.64e-06	0.0445672
Artery_Tibial	ENSG00000163293.11	4	47914205	47914206	rs4340770	-5.11	-4.58813	4.47e-06	0.0429344
Artery_Tibial	ENSG00000168594.15	4	174829667	174829668	rs1104945	-10.76	-4.988	6.1e-07	0.00585905
Artery_Tibial	ENSG00000250431.1	4	174979380	174979381	rs1104945	-10.76	-7.35593	1.9e-13	1.82495e-09
Artery_Tibial	ENSG00000272335.1	5	44826075	44826076	rs7716600	17.1	-14.7008	6.37e-49	6.11838e-45
Artery_Tibial	ENSG00000271828.1	5	56927873	56927874	rs16886181	21.71	10.1244	4.31e-24	4.13976e-20
Artery_Tibial	ENSG00000152348.15	5	81972024	81972025	rs4703870	-7.52	-5.63617	1.74e-08	0.000167127
Artery_Tibial	ENSG00000186468.12	5	82278576	82278577	rs4703870	-7.52	5.95323	2.63e-09	2.52612e-05
Artery_Tibial	ENSG00000205464.11	5	82279461	82279462	rs4703870	-7.52	-5.822	5.81e-09	5.58051e-05
Artery_Tibial	ENSG00000281357.2	5	91380348	91380349	rs332529	-7.5	-5.331	9.77e-08	0.000938409
Artery_Tibial	ENSG00000010017.12	6	13711563	13711564	rs24023	7.7	6.57006	5.03e-11	4.83132e-07
Artery_Tibial	ENSG00000198945.7	6	130013698	130013699	rs9388769	-7.05	-5.61578	1.96e-08	0.000188258
Artery_Tibial	ENSG00000120262.9	6	151494029	151494030	rs9397437	15.69	6.38906	1.67e-10	1.60403e-06
Artery_Tibial	ENSG00000263001.5	7	74657666	74657667	rs35005436	5.06	5.064	4.11e-07	0.00394765
Artery_Tibial	ENSG00000196275.13	7	74851550	74851551	rs35005436	5.06	4.74017	2.14e-06	0.0205547
Artery_Tibial	ENSG00000277072.4	7	74890609	74890610	rs35005436	5.06	5.064	4.11e-07	0.00394765
Artery_Tibial	ENSG00000184616.8	7	74913255	74913256	rs35005436	5.06	5.064	4.11e-07	0.00394765
Artery_Tibial	ENSG00000174428.16	7	75092572	75092573	rs35005436	5.06	-4.693	2.69e-06	0.0258375
Artery_Tibial	ENSG00000164684.13	8	80874780	80874781	rs17473194	-5.15	4.811	1.5e-06	0.0144075
Artery_Tibial	ENSG00000136824.18	9	104094259	104094260	rs10820599	-5.55	-5.29855	1.17e-07	0.00112378
Artery_Tibial	ENSG00000204682.5	10	21497261	21497262	rs7072776	9.48	5.36808	7.96e-08	0.000764558
Artery_Tibial	ENSG00000148737.16	10	112950249	112950250	rs6585202	7.53	-8.29022	1.13e-16	1.08536e-12
Artery_Tibial	ENSG00000226864.2	10	121928311	121928312	rs2981582	38.25	5.76191	8.32e-09	7.99136e-05
Artery_Tibial	ENSG00000276742.1	10	121956781	121956782	rs2981582	38.25	4.64589	3.39e-06	0.0325609
Artery_Tibial	ENSG00000023191.16	11	507299	507300	rs6597981	7.54	-4.96027	7.04e-07	0.00676192
Artery_Tibial	ENSG00000255284.1	11	777577	777578	rs6597981	7.54	6.04017	1.54e-09	1.47917e-05
Artery_Tibial	ENSG00000279672.1	11	779616	779617	rs6597981	7.54	6.13376	8.58e-10	8.24109e-06
Artery_Tibial	ENSG00000255142.1	11	781644	781645	rs6597981	7.54	6.05695	1.39e-09	1.33509e-05
Artery_Tibial	ENSG00000177595.17	11	809645	809646	rs6597981	7.54	7.253	4.08e-13	3.91884e-09
Artery_Tibial	ENSG00000177600.8	11	809753	809754	rs6597981	7.54	5.941	2.83e-09	2.71821e-05
Artery_Tibial	ENSG00000177666.16	11	818901	818902	rs6597981	7.54	-4.86914	1.12e-06	0.0107576
Artery_Tibial	ENSG00000226416.1	11	1989919	1989920	rs569550	-11.51	-8.11934	4.69e-16	4.50474e-12
Artery_Tibial	ENSG00000167244.18	11	2141237	2141238	rs569550	-11.51	10.63	2.16e-26	2.07468e-22
Artery_Tibial	ENSG00000214659.4	11	65726938	65726939	rs12575663	-7.33	5.0281	4.95e-07	0.00475448
Artery_Tibial	ENSG00000172803.17	11	65833640	65833641	rs12575663	-7.33	5.043	4.58e-07	0.00439909
Artery_Tibial	ENSG00000172757.12	11	65861945	65861946	rs12575663	-7.33	-5.367	8.01e-08	0.000769361
Artery_Tibial	ENSG00000172638.12	11	65873591	65873592	rs12575663	-7.33	6.02151	1.73e-09	1.66166e-05
Artery_Tibial	ENSG00000172500.12	11	65888538	65888539	rs12575663	-7.33	5.1279	2.93e-07	0.00281426
Artery_Tibial	ENSG00000137713.15	11	111766426	111766427	rs623491	5.13	5.28476	1.26e-07	0.00121023
Artery_Tibial	ENSG00000149577.15	11	117178732	117178733	rs12420361	4.83	4.81039	1.51e-06	0.0145036
Artery_Tibial	ENSG00000123106.10	12	28133248	28133249	rs7297051	-17.34	-5.5913	2.25e-08	0.000216113
Artery_Tibial	ENSG00000247934.4	12	28190737	28190738	rs7297051	-17.34	8.4916	2.04e-17	1.95942e-13
Artery_Tibial	ENSG00000198807.12	14	36657567	36657568	rs2236007	-9.72	-9.5693	1.08e-21	1.03734e-17
Artery_Tibial	ENSG00000100599.15	14	92513773	92513774	rs7146689	-7.5	5.20573	1.93e-07	0.00185377
Artery_Tibial	ENSG00000185100.10	14	104724185	104724186	rs8006310	5.69	-5.59303	2.23e-08	0.000214192
Artery_Tibial	ENSG00000184990.12	14	104753099	104753100	rs8006310	5.69	-5.59967	2.15e-08	0.000206507
Artery_Tibial	ENSG00000140465.13	15	74725609	74725610	rs936230	-5.24	-4.78779	1.69e-06	0.0162324
Artery_Tibial	ENSG00000140474.12	15	74843196	74843197	rs936230	-5.24	-4.61771	3.88e-06	0.0372674
Artery_Tibial	ENSG00000140400.16	15	75368153	75368154	rs4886708	-4.85	-4.78573	1.7e-06	0.0163285
Artery_Tibial	ENSG00000140564.11	15	90868591	90868592	rs2290202	-8.57	-4.889	1.01e-06	0.00970105
Artery_Tibial	ENSG00000166965.12	15	90955795	90955796	rs2290202	-8.57	-8.07136	6.95e-16	6.67548e-12
Artery_Tibial	ENSG00000258725.1	15	90972859	90972860	rs2290202	-8.57	8.57	1.03e-17	9.89315e-14
Artery_Tibial	ENSG00000065559.14	17	12020823	12020824	rs1468501	4.78	4.734	2.2e-06	0.021131
Artery_Tibial	ENSG00000266918.1	17	45531576	45531577	rs17763086	-6.03	-5.75834	8.49e-09	8.15464e-05
Artery_Tibial	ENSG00000214425.7	17	45550334	45550335	rs17763086	-6.03	5.979	2.25e-09	2.16113e-05
Artery_Tibial	ENSG00000264070.1	17	45585870	45585871	rs17763086	-6.03	-5.99299	2.06e-09	1.97863e-05
Artery_Tibial	ENSG00000280022.1	17	45592620	45592621	rs17763086	-6.03	-6.02099	1.73e-09	1.66166e-05
Artery_Tibial	ENSG00000263503.1	17	45602339	45602340	rs17763086	-6.03	-5.9932	2.06e-09	1.97863e-05
Artery_Tibial	ENSG00000204650.14	17	45620327	45620328	rs17763086	-6.03	-5.98651	2.14e-09	2.05547e-05
Artery_Tibial	ENSG00000186868.15	17	45894381	45894382	rs17763086	-6.03	5.997	2.01e-09	1.93061e-05
Artery_Tibial	ENSG00000214401.4	17	46193575	46193576	rs17763086	-6.03	-5.979	2.25e-09	2.16113e-05
Artery_Tibial	ENSG00000262539.1	17	46260605	46260606	rs17763086	-6.03	-5.58725	2.31e-08	0.000221875
Artery_Tibial	ENSG00000261575.2	17	46267036	46267037	rs17763086	-6.03	-6.025	1.69e-09	1.62325e-05
Artery_Tibial	ENSG00000238083.7	17	46511510	46511511	rs199498	-5.15	-5.10947	3.23e-07	0.00310241
Artery_Tibial	ENSG00000141198.14	17	54899386	54899387	rs244353	-10.87	8.886	6.33e-19	6.07997e-15
Artery_Tibial	ENSG00000279059.1	17	54958425	54958426	rs244353	-10.87	8.21579	2.11e-16	2.02666e-12
Artery_Tibial	ENSG00000166263.13	17	54968785	54968786	rs244353	-10.87	9.28281	1.65e-20	1.58483e-16
Artery_Tibial	ENSG00000141570.10	17	79801682	79801683	rs745570	-6.4	6.222	4.91e-10	4.71605e-06
Artery_Tibial	ENSG00000175489.9	19	18397616	18397617	rs8105994	-11.19	7.08975	1.34e-12	1.28707e-08
Artery_Tibial	ENSG00000130511.15	19	18418863	18418864	rs8105994	-11.19	7.64204	2.14e-14	2.05547e-10
Artery_Tibial	ENSG00000187664.8	19	19262795	19262796	rs2916074	6.28	5.12667	2.95e-07	0.00283347
Artery_Tibial	ENSG00000213996.12	19	19273390	19273391	rs2916074	6.28	5.51354	3.52e-08	0.000338096
Artery_Tibial	ENSG00000129933.20	19	19320844	19320845	rs2916074	6.28	5.687	1.29e-08	0.000123904
Artery_Tibial	ENSG00000167637.16	19	43827291	43827292	rs10426528	8.44	4.60517	4.12e-06	0.0395726
Artery_Tibial	ENSG00000176222.8	19	43884050	43884051	rs10426528	8.44	7.86977	3.55e-15	3.40977e-11
Artery_Tibial	ENSG00000267058.1	19	43901804	43901805	rs10426528	8.44	7.39332	1.43e-13	1.37352e-09
Artery_Tibial	ENSG00000180530.10	21	15065935	15065936	rs7275695	-11.67	-4.8354	1.33e-06	0.0127747
Artery_Tibial	ENSG00000182362.13	21	46286336	46286337	rs11701725	5.07	4.7419	2.12e-06	0.0203626
Artery_Tibial	ENSG00000160299.16	21	46324121	46324122	rs11701725	5.07	-4.9842	6.22e-07	0.00597431
Artery_Tibial	ENSG00000184381.18	22	38205689	38205690	rs6001031	-7.53	-6.6699	2.56e-11	2.45888e-07
Artery_Tibial	ENSG00000198792.12	22	38273033	38273034	rs6001031	-7.53	5.293	1.2e-07	0.0011526
Artery_Tibial	ENSG00000239900.12	22	40346499	40346500	rs5995871	12.27	6.0734	1.25e-09	1.20063e-05
Artery_Tibial	ENSG00000272834.1	22	40415002	40415003	rs5995871	12.27	8.2127	2.16e-16	2.07468e-12
Brain_Amygdala	ENSG00000223345.3	1	121117256	121117257	rs11249433	16	9.00242	2.21e-19	5.79462e-16
Brain_Amygdala	ENSG00000231429.2	1	121412718	121412719	rs11249433	16	-10.494	9.2e-26	2.41224e-22
Brain_Amygdala	ENSG00000169231.13	1	155207980	155207981	rs4971059	7	4.94095	7.77e-07	0.00203729
Brain_Amygdala	ENSG00000235919.4	1	155562041	155562042	rs4971059	7	5.02198	5.11e-07	0.00133984
Brain_Amygdala	ENSG00000071967.11	2	171522246	171522247	rs6759240	-5.92	-5.08	3.77e-07	0.000988494
Brain_Amygdala	ENSG00000064012.21	2	201233442	201233443	rs700635	8.52	6.2493	4.12e-10	1.08026e-06
Brain_Amygdala	ENSG00000155749.12	2	201357397	201357398	rs700635	8.52	6.739	1.59e-11	4.16898e-08
Brain_Amygdala	ENSG00000188086.13	3	46744754	46744755	rs6787229	-9.07	-4.3821	1.18e-05	0.0309396
Brain_Amygdala	ENSG00000180104.15	5	443160	443161	rs7736	5.68	4.5633	5.04e-06	0.0132149
Brain_Amygdala	ENSG00000272335.1	5	44826075	44826076	rs7716600	17.1	-13.878	8.61e-44	2.25754e-40
Brain_Amygdala	ENSG00000152348.15	5	81972024	81972025	rs4703870	-7.52	-5.6974	1.22e-08	3.19884e-05
Brain_Amygdala	ENSG00000186468.12	5	82278576	82278577	rs4703870	-7.52	5.74	9.47e-09	2.48303e-05
Brain_Amygdala	ENSG00000205464.11	5	82279461	82279462	rs4703870	-7.52	-5.74	9.47e-09	2.48303e-05
Brain_Amygdala	ENSG00000155906.16	6	151452180	151452181	rs9397437	15.69	-5.2987	1.17e-07	0.000306774
Brain_Amygdala	ENSG00000120262.9	6	151494029	151494030	rs9397437	15.69	5.22712	1.72e-07	0.000450984
Brain_Amygdala	ENSG00000263001.5	7	74657666	74657667	rs35005436	5.06	5.1408	2.74e-07	0.000718428
Brain_Amygdala	ENSG00000196275.13	7	74851550	74851551	rs35005436	5.06	4.8861	1.03e-06	0.00270066
Brain_Amygdala	ENSG00000168255.19	7	102572655	102572656	rs10271184	5.26	-5.227	1.72e-07	0.000450984
Brain_Amygdala	ENSG00000105808.17	7	102616756	102616757	rs10271184	5.26	-5.7307	1e-08	2.622e-05
Brain_Amygdala	ENSG00000279168.2	7	102679294	102679295	rs10271184	5.26	-4.6606	3.15e-06	0.0082593
Brain_Amygdala	ENSG00000078674.17	8	17922839	17922840	rs3853532	5.13	4.872	1.1e-06	0.0028842
Brain_Amygdala	ENSG00000136824.18	9	104094259	104094260	rs10820599	-5.55	-5.2831	1.27e-07	0.000332994
Brain_Amygdala	ENSG00000276742.1	10	121956781	121956782	rs2981582	38.25	5.52905	3.22e-08	8.44284e-05
Brain_Amygdala	ENSG00000255284.1	11	777577	777578	rs6597981	7.54	6.3125	2.75e-10	7.2105e-07
Brain_Amygdala	ENSG00000172803.17	11	65833640	65833641	rs12575663	-7.33	4.913	8.97e-07	0.00235193
Brain_Amygdala	ENSG00000174165.7	11	66546237	66546238	rs2511224	4.74	4.7569	1.97e-06	0.00516534
Brain_Amygdala	ENSG00000137713.15	11	111766426	111766427	rs623491	5.13	5.073	3.92e-07	0.00102782
Brain_Amygdala	ENSG00000278733.1	12	28186189	28186190	rs7297051	-17.34	7.596	3.05e-14	7.9971e-11
Brain_Amygdala	ENSG00000247934.4	12	28190737	28190738	rs7297051	-17.34	8.83578	9.94e-19	2.60627e-15
Brain_Amygdala	ENSG00000273729.1	14	77028699	77028700	rs4903539	4.76	-4.765	1.89e-06	0.00495558
Brain_Amygdala	ENSG00000166965.12	15	90955795	90955796	rs2290202	-8.57	-8.326	8.36e-17	2.19199e-13
Brain_Amygdala	ENSG00000225190.10	17	45490748	45490749	rs17763086	-6.03	-5.288	1.24e-07	0.000325128
Brain_Amygdala	ENSG00000214425.7	17	45550334	45550335	rs17763086	-6.03	6.0924	1.11e-09	2.91042e-06
Brain_Amygdala	ENSG00000264070.1	17	45585870	45585871	rs17763086	-6.03	-5.8837	4.01e-09	1.05142e-05
Brain_Amygdala	ENSG00000263503.1	17	45602339	45602340	rs17763086	-6.03	-5.9643	2.46e-09	6.45012e-06
Brain_Amygdala	ENSG00000204650.14	17	45620327	45620328	rs17763086	-6.03	-5.9978	2e-09	5.244e-06
Brain_Amygdala	ENSG00000214401.4	17	46193575	46193576	rs17763086	-6.03	-5.9057	3.51e-09	9.20322e-06
Brain_Amygdala	ENSG00000262500.1	17	46243605	46243606	rs17763086	-6.03	-5.3116	1.09e-07	0.000285798
Brain_Amygdala	ENSG00000262539.1	17	46260605	46260606	rs17763086	-6.03	-5.07	3.98e-07	0.00104356
Brain_Amygdala	ENSG00000261575.2	17	46267036	46267037	rs17763086	-6.03	-5.9815	2.21e-09	5.79462e-06
Brain_Amygdala	ENSG00000238083.7	17	46511510	46511511	rs199498	-5.15	-4.5291	5.92e-06	0.0155222
Brain_Amygdala	ENSG00000185829.17	17	46579681	46579682	rs199498	-5.15	-4.5296	5.91e-06	0.015496
Brain_Amygdala	ENSG00000141198.14	17	54899386	54899387	rs244353	-10.87	4.9225	8.54e-07	0.00223919
Brain_Amygdala	ENSG00000277534.1	18	26545790	26545791	rs170801	-9.37	-5.75103	8.87e-09	2.32571e-05
Brain_Amygdala	ENSG00000176222.8	19	43884050	43884051	rs10426528	8.44	7.193	6.34e-13	1.66235e-09
Brain_Amygdala	ENSG00000141959.16	21	44300050	44300051	rs3827256	4.46	-4.318	1.57e-05	0.0411654
Brain_Amygdala	ENSG00000182362.13	21	46286336	46286337	rs11701725	5.07	4.3016	1.7e-05	0.044574
Brain_Amygdala	ENSG00000100106.19	22	37697003	37697004	rs6001031	-7.53	4.2767	1.9e-05	0.049818
Brain_Amygdala	ENSG00000189060.5	22	37805092	37805093	rs6001031	-7.53	5.026	5.01e-07	0.00131362
Brain_Amygdala	ENSG00000272720.1	22	38090126	38090127	rs6001031	-7.53	-4.4028	1.07e-05	0.0280554
Brain_Anterior_cingulate_cortex_BA24	ENSG00000132763.14	1	45500079	45500080	rs4660905	-5.25	-4.393	1.12e-05	0.0388416
Brain_Anterior_cingulate_cortex_BA24	ENSG00000159596.6	1	45687213	45687214	rs1707302	-5.83	-4.733	2.21e-06	0.00766428
Brain_Anterior_cingulate_cortex_BA24	ENSG00000097046.12	1	91500892	91500893	rs12134245	4.87	4.48313	7.36e-06	0.0255245
Brain_Anterior_cingulate_cortex_BA24	ENSG00000226067.6	1	120952438	120952439	rs6600673	12.23	8.98342	2.62e-19	9.08616e-16
Brain_Anterior_cingulate_cortex_BA24	ENSG00000223345.3	1	121117256	121117257	rs11249433	16	15.412	1.36e-53	4.71648e-50
Brain_Anterior_cingulate_cortex_BA24	ENSG00000186364.11	1	145845628	145845629	rs36107432	-6.1	-6.0969	1.08e-09	3.74544e-06
Brain_Anterior_cingulate_cortex_BA24	ENSG00000233396.7	1	146052565	146052566	rs36107432	-6.1	4.48468	7.3e-06	0.0253164
Brain_Anterior_cingulate_cortex_BA24	ENSG00000225855.6	1	155321686	155321687	rs4971059	7	5.117	3.1e-07	0.00107508
Brain_Anterior_cingulate_cortex_BA24	ENSG00000160803.7	1	156053793	156053794	rs348196	6.37	-5.81018	6.24e-09	2.16403e-05
Brain_Anterior_cingulate_cortex_BA24	ENSG00000144118.13	2	120240063	120240064	rs11123556	-9.78	4.923	8.52e-07	0.00295474
Brain_Anterior_cingulate_cortex_BA24	ENSG00000071967.11	2	171522246	171522247	rs6759240	-5.92	-4.542	5.57e-06	0.0193168
Brain_Anterior_cingulate_cortex_BA24	ENSG00000064012.21	2	201233442	201233443	rs700635	8.52	8.4211	3.73e-17	1.29356e-13
Brain_Anterior_cingulate_cortex_BA24	ENSG00000155749.12	2	201357397	201357398	rs700635	8.52	4.7243	2.31e-06	0.00801108
Brain_Anterior_cingulate_cortex_BA24	ENSG00000188086.13	3	46744754	46744755	rs6787229	-9.07	-5.52161	3.36e-08	0.000116525
Brain_Anterior_cingulate_cortex_BA24	ENSG00000224479.6	3	63827444	63827445	rs3821902	7.18	4.91591	8.84e-07	0.00306571
Brain_Anterior_cingulate_cortex_BA24	ENSG00000168386.18	3	100114512	100114513	rs9833888	6.55	6.3718	1.87e-10	6.48516e-07
Brain_Anterior_cingulate_cortex_BA24	ENSG00000163293.11	4	47914205	47914206	rs4340770	-5.11	-4.5979	4.27e-06	0.0148084
Brain_Anterior_cingulate_cortex_BA24	ENSG00000213608.5	4	83477523	83477524	rs11099601	-6.94	-5.81347	6.12e-09	2.12242e-05
Brain_Anterior_cingulate_cortex_BA24	ENSG00000221990.4	5	443156	443157	rs7736	5.68	-5.0201	5.17e-07	0.00179296
Brain_Anterior_cingulate_cortex_BA24	ENSG00000180104.15	5	443160	443161	rs7736	5.68	4.7387	2.15e-06	0.0074562
Brain_Anterior_cingulate_cortex_BA24	ENSG00000152348.15	5	81972024	81972025	rs4703870	-7.52	-6.056	1.4e-09	4.8552e-06
Brain_Anterior_cingulate_cortex_BA24	ENSG00000186468.12	5	82278576	82278577	rs4703870	-7.52	5.9767	2.28e-09	7.90704e-06
Brain_Anterior_cingulate_cortex_BA24	ENSG00000205464.11	5	82279461	82279462	rs4703870	-7.52	-5.4307	5.61e-08	0.000194555
Brain_Anterior_cingulate_cortex_BA24	ENSG00000124523.15	6	13574528	13574529	rs24023	7.7	5.56828	2.57e-08	8.91276e-05
Brain_Anterior_cingulate_cortex_BA24	ENSG00000196275.13	7	74851550	74851551	rs35005436	5.06	4.693	2.69e-06	0.00932892
Brain_Anterior_cingulate_cortex_BA24	ENSG00000078674.17	8	17922839	17922840	rs3853532	5.13	4.872	1.1e-06	0.0038148
Brain_Anterior_cingulate_cortex_BA24	ENSG00000136824.18	9	104094259	104094260	rs10820599	-5.55	-5.4649	4.63e-08	0.000160568
Brain_Anterior_cingulate_cortex_BA24	ENSG00000276742.1	10	121956781	121956782	rs2981582	38.25	4.9739	6.56e-07	0.00227501
Brain_Anterior_cingulate_cortex_BA24	ENSG00000182272.11	11	369803	369804	rs6597981	7.54	-4.55159	5.32e-06	0.0184498
Brain_Anterior_cingulate_cortex_BA24	ENSG00000174775.16	11	537286	537287	rs6597981	7.54	-5.48378	4.16e-08	0.000144269
Brain_Anterior_cingulate_cortex_BA24	ENSG00000255284.1	11	777577	777578	rs6597981	7.54	6.45235	1.1e-10	3.8148e-07
Brain_Anterior_cingulate_cortex_BA24	ENSG00000279672.1	11	779616	779617	rs6597981	7.54	6.53606	6.32e-11	2.19178e-07
Brain_Anterior_cingulate_cortex_BA24	ENSG00000177595.17	11	809645	809646	rs6597981	7.54	5.941	2.83e-09	9.81444e-06
Brain_Anterior_cingulate_cortex_BA24	ENSG00000177666.16	11	818901	818902	rs6597981	7.54	-5.21463	1.84e-07	0.000638112
Brain_Anterior_cingulate_cortex_BA24	ENSG00000174165.7	11	66546237	66546238	rs2511224	4.74	4.63538	3.56e-06	0.0123461
Brain_Anterior_cingulate_cortex_BA24	ENSG00000137713.15	11	111766426	111766427	rs623491	5.13	4.46793	7.9e-06	0.0273972
Brain_Anterior_cingulate_cortex_BA24	ENSG00000247934.4	12	28190737	28190738	rs7297051	-17.34	7.9196	2.38e-15	8.25384e-12
Brain_Anterior_cingulate_cortex_BA24	ENSG00000137824.15	15	40755850	40755851	rs3092978	-4.78	4.45442	8.41e-06	0.0291659
Brain_Anterior_cingulate_cortex_BA24	ENSG00000273674.4	15	50908598	50908599	rs7181201	4.46	4.458	8.27e-06	0.0286804
Brain_Anterior_cingulate_cortex_BA24	ENSG00000140400.16	15	75368153	75368154	rs4886708	-4.85	-4.78826	1.68e-06	0.00582624
Brain_Anterior_cingulate_cortex_BA24	ENSG00000169371.13	15	75626468	75626469	rs4886708	-4.85	-4.428	9.51e-06	0.0329807
Brain_Anterior_cingulate_cortex_BA24	ENSG00000166965.12	15	90955795	90955796	rs2290202	-8.57	-8.40782	4.18e-17	1.44962e-13
Brain_Anterior_cingulate_cortex_BA24	ENSG00000125124.11	16	56520282	56520283	rs869205	4.88	4.7566	1.97e-06	0.00683196
Brain_Anterior_cingulate_cortex_BA24	ENSG00000075399.13	16	89720983	89720984	rs3212371	4.27	4.6063	4.1e-06	0.0142188
Brain_Anterior_cingulate_cortex_BA24	ENSG00000126561.16	17	42287546	42287547	rs7221385	-5.32	-6.15897	7.32e-10	2.53858e-06
Brain_Anterior_cingulate_cortex_BA24	ENSG00000225190.10	17	45490748	45490749	rs17763086	-6.03	-5.288	1.24e-07	0.000430032
Brain_Anterior_cingulate_cortex_BA24	ENSG00000214425.7	17	45550334	45550335	rs17763086	-6.03	5.99581	2.02e-09	7.00536e-06
Brain_Anterior_cingulate_cortex_BA24	ENSG00000264070.1	17	45585870	45585871	rs17763086	-6.03	-6.021	1.73e-09	5.99964e-06
Brain_Anterior_cingulate_cortex_BA24	ENSG00000263503.1	17	45602339	45602340	rs17763086	-6.03	-5.99581	2.02e-09	7.00536e-06
Brain_Anterior_cingulate_cortex_BA24	ENSG00000204650.14	17	45620327	45620328	rs17763086	-6.03	-5.61177	2e-08	6.936e-05
Brain_Anterior_cingulate_cortex_BA24	ENSG00000214401.4	17	46193575	46193576	rs17763086	-6.03	-5.99581	2.02e-09	7.00536e-06
Brain_Anterior_cingulate_cortex_BA24	ENSG00000262500.1	17	46243605	46243606	rs17763086	-6.03	-5.22031	1.79e-07	0.000620772
Brain_Anterior_cingulate_cortex_BA24	ENSG00000262539.1	17	46260605	46260606	rs17763086	-6.03	-4.934	8.06e-07	0.00279521
Brain_Anterior_cingulate_cortex_BA24	ENSG00000261575.2	17	46267036	46267037	rs17763086	-6.03	-4.76042	1.93e-06	0.00669324
Brain_Anterior_cingulate_cortex_BA24	ENSG00000185829.17	17	46579681	46579682	rs199498	-5.15	-4.56662	4.96e-06	0.0172013
Brain_Anterior_cingulate_cortex_BA24	ENSG00000279059.1	17	54958425	54958426	rs244353	-10.87	-6.25192	4.05e-10	1.40454e-06
Brain_Anterior_cingulate_cortex_BA24	ENSG00000166263.13	17	54968785	54968786	rs244353	-10.87	9.56567	1.11e-21	3.84948e-18
Brain_Anterior_cingulate_cortex_BA24	ENSG00000175489.9	19	18397616	18397617	rs8105994	-11.19	6.42944	1.28e-10	4.43904e-07
Brain_Anterior_cingulate_cortex_BA24	ENSG00000176222.8	19	43884050	43884051	rs10426528	8.44	7.38951	1.47e-13	5.09796e-10
Brain_Anterior_cingulate_cortex_BA24	ENSG00000267058.1	19	43901804	43901805	rs10426528	8.44	7.352	1.95e-13	6.7626e-10
Brain_Anterior_cingulate_cortex_BA24	ENSG00000182362.13	21	46286336	46286337	rs11701725	5.07	4.812	1.49e-06	0.00516732
Brain_Caudate_basal_ganglia	ENSG00000175279.21	1	10430782	10430783	rs12375	-9.47	-5.87055	4.34e-09	2.19734e-05
Brain_Caudate_basal_ganglia	ENSG00000070759.16	1	45491165	45491166	rs11211239	-5.24	-5.1646	2.41e-07	0.00122018
Brain_Caudate_basal_ganglia	ENSG00000117481.10	1	46340176	46340177	rs1707302	-5.83	-4.77105	1.83e-06	0.00926529
Brain_Caudate_basal_ganglia	ENSG00000168765.16	1	109656080	109656081	rs568686	-4.88	-4.77762	1.77e-06	0.00896151
Brain_Caudate_basal_ganglia	ENSG00000116793.15	1	113759488	113759489	rs2358994	6.88	-5.13278	2.85e-07	0.00144296
Brain_Caudate_basal_ganglia	ENSG00000226067.6	1	120952438	120952439	rs6600673	12.23	10.2632	1.03e-24	5.21489e-21
Brain_Caudate_basal_ganglia	ENSG00000223345.3	1	121117256	121117257	rs11249433	16	12.5108	6.51e-36	3.29601e-32
Brain_Caudate_basal_ganglia	ENSG00000171943.11	1	121184809	121184810	rs11249433	16	-10.8122	3.01e-27	1.52396e-23
Brain_Caudate_basal_ganglia	ENSG00000188610.12	1	121185538	121185539	rs11249433	16	-5.846	5.04e-09	2.55175e-05
Brain_Caudate_basal_ganglia	ENSG00000272583.1	1	121518828	121518829	rs11249433	16	-10.9384	7.55e-28	3.82257e-24
Brain_Caudate_basal_ganglia	ENSG00000186364.11	1	145845628	145845629	rs36107432	-6.1	-6.1	1.06e-09	5.36678e-06
Brain_Caudate_basal_ganglia	ENSG00000225855.6	1	155321686	155321687	rs4971059	7	6.264	3.75e-10	1.89862e-06
Brain_Caudate_basal_ganglia	ENSG00000163479.13	1	156020958	156020959	rs348196	6.37	-4.78501	1.71e-06	0.00865773
Brain_Caudate_basal_ganglia	ENSG00000160803.7	1	156053793	156053794	rs348196	6.37	-4.78501	1.71e-06	0.00865773
Brain_Caudate_basal_ganglia	ENSG00000284237.1	1	207959291	207959292	rs2724379	-5.44	5.28931	1.23e-07	0.000622749
Brain_Caudate_basal_ganglia	ENSG00000138031.14	2	24919838	24919839	rs2384061	-6.04	5.526	3.28e-08	0.000166066
Brain_Caudate_basal_ganglia	ENSG00000224165.5	2	24971389	24971390	rs2384061	-6.04	5.7095	1.13e-08	5.72119e-05
Brain_Caudate_basal_ganglia	ENSG00000087338.4	2	69829641	69829642	rs6756513	-5.32	4.9805	6.34e-07	0.00320994
Brain_Caudate_basal_ganglia	ENSG00000071967.11	2	171522246	171522247	rs6759240	-5.92	-5.2082	1.91e-07	0.000967033
Brain_Caudate_basal_ganglia	ENSG00000064012.21	2	201233442	201233443	rs700635	8.52	4.6404	3.48e-06	0.0176192
Brain_Caudate_basal_ganglia	ENSG00000155749.12	2	201357397	201357398	rs700635	8.52	6.739	1.59e-11	8.05017e-08
Brain_Caudate_basal_ganglia	ENSG00000188086.13	3	46744754	46744755	rs6787229	-9.07	-5.06957	3.99e-07	0.00202014
Brain_Caudate_basal_ganglia	ENSG00000273374.1	3	99806057	99806058	rs9833888	6.55	4.49207	7.05e-06	0.0356942
Brain_Caudate_basal_ganglia	ENSG00000174125.7	4	38805577	38805578	rs17616434	7.17	5.6567	1.54e-08	7.79702e-05
Brain_Caudate_basal_ganglia	ENSG00000197712.11	4	38867676	38867677	rs17616434	7.17	6.2718	3.57e-10	1.80749e-06
Brain_Caudate_basal_ganglia	ENSG00000163293.11	4	47914205	47914206	rs4340770	-5.11	-4.6601	3.16e-06	0.0159991
Brain_Caudate_basal_ganglia	ENSG00000261434.1	5	195777	195778	rs7736	5.68	4.53052	5.88e-06	0.0297704
Brain_Caudate_basal_ganglia	ENSG00000188818.12	5	850985	850986	rs2736108	-9.62	5.06102	4.17e-07	0.00211127
Brain_Caudate_basal_ganglia	ENSG00000272335.1	5	44826075	44826076	rs7716600	17.1	-13.3243	1.67e-40	8.45521e-37
Brain_Caudate_basal_ganglia	ENSG00000271828.1	5	56927873	56927874	rs16886181	21.71	18.8104	6.21e-79	3.14412e-75
Brain_Caudate_basal_ganglia	ENSG00000152348.15	5	81972024	81972025	rs4703870	-7.52	-6.4051	1.5e-10	7.5945e-07
Brain_Caudate_basal_ganglia	ENSG00000186468.12	5	82278576	82278577	rs4703870	-7.52	6.68455	2.32e-11	1.17462e-07
Brain_Caudate_basal_ganglia	ENSG00000205464.11	5	82279461	82279462	rs4703870	-7.52	-5.73875	9.54e-09	4.8301e-05
Brain_Caudate_basal_ganglia	ENSG00000170606.14	5	133051961	133051962	rs13718	-5.64	-5.547	2.91e-08	0.000147333
Brain_Caudate_basal_ganglia	ENSG00000124523.15	6	13574528	13574529	rs24023	7.7	4.72775	2.27e-06	0.011493
Brain_Caudate_basal_ganglia	ENSG00000155906.16	6	151452180	151452181	rs9397437	15.69	-4.48	7.46e-06	0.03777
Brain_Caudate_basal_ganglia	ENSG00000263001.5	7	74657666	74657667	rs35005436	5.06	5.064	4.11e-07	0.00208089
Brain_Caudate_basal_ganglia	ENSG00000196275.13	7	74851550	74851551	rs35005436	5.06	4.6492	3.33e-06	0.0168598
Brain_Caudate_basal_ganglia	ENSG00000001629.9	7	92246233	92246234	rs2075881	6.58	-4.8165	1.46e-06	0.00739198
Brain_Caudate_basal_ganglia	ENSG00000006453.13	7	98401067	98401068	rs4439053	-5.59	-4.5855	4.53e-06	0.0229354
Brain_Caudate_basal_ganglia	ENSG00000078319.9	7	100341907	100341908	rs11761253	4.03	-5.0088	5.48e-07	0.00277452
Brain_Caudate_basal_ganglia	ENSG00000260097.2	7	102356443	102356444	rs6961094	-6.02	-5.5468	2.91e-08	0.000147333
Brain_Caudate_basal_ganglia	ENSG00000050327.14	7	144355287	144355288	rs720475	-6.58	-6.3947	1.61e-10	8.15143e-07
Brain_Caudate_basal_ganglia	ENSG00000078674.17	8	17922839	17922840	rs3853532	5.13	4.872	1.1e-06	0.0055693
Brain_Caudate_basal_ganglia	ENSG00000136824.18	9	104094259	104094260	rs10820599	-5.55	-5.3521	8.69e-08	0.000439975
Brain_Caudate_basal_ganglia	ENSG00000057608.16	10	5842131	5842132	rs2797496	4.85	-4.504	6.67e-06	0.0337702
[truncated: 6,801 more rows]
